# Supplementary material for: Transcriptome Analysis of Dimethyl Fumarate Inhibiting the Growth of Aspergillus carbonarius
Source: Toxins (Basel). 2025 Jul 4;17(7):339. doi: 10.3390/toxins17070339 (PMC12300457; doi:10.3390/toxins17070339)
Supplement: Supplementary file 1 [file toxins-17-00339-s001.zip]

Archive with 1 entries (1 files):
- toxins-3711004-supplementary.xlsx
