# Supplementary material for: Transcriptome Analysis of Dimethyl Fumarate Inhibiting the Growth of Aspergillus carbonarius
Source: Toxins (Basel). 2025 Jul 4;17(7):339. doi: 10.3390/toxins17070339 (PMC12300457; doi:10.3390/toxins17070339)
Supplement: Supplementary file 1 [file toxins-17-00339-s001.zip › toxins-3711004-supplementary.xlsx]

## Sheet: Sheet1
id	baseMean	baseMean_CK	baseMean_DMF35	foldChange(DMF35/CK)	log2FoldChange	pval	padj	Chromosome	Start Site	End Site	Direction	Length	Name	GO	KEGG	eggNOG	eggNOG_Category	Swissprot	NR	SwissprotName	BP	CC	MF	Pathway
ASPCADRAFT_10147	32345.5	38516.9	24117	0.626142	-0.675439	0	0	KV907513.1	347494	348331	+	789	ASPCADRAFT_10147	-	-	3S4DZ	S	-	OOF91008.1 hypothetical protein ASPCADRAFT_10147 [Aspergillus carbonarius ITEM 5010]	-	-	-	-	-
ASPCADRAFT_125935	8454.5	5726.72	12091.5	2.11142	1.07822	0	0	KV907493.1	2168035	2170887	+	885	ASPCADRAFT_125935	-	-	3S9NK	S	-	OOG00928.1 hypothetical protein ASPCADRAFT_125935 [Aspergillus carbonarius ITEM 5010]	-	-	-	-	-
ASPCADRAFT_125958	1092.21	338.356	2097.36	6.19866	2.63196	0	0	KV907493.1	2250286	2254510	-	4088	ASPCADRAFT_125958	GO:0000302;GO:0000303;GO:0000305;GO:0003674;GO:0003824;GO:0004784;GO:0005488;GO:0005507;GO:0005575;GO:0005576;GO:0005618;GO:0005623;GO:0006801;GO:0006950;GO:0006979;GO:0008150;GO:0008152;GO:0009277;GO:0009405;GO:0009605;GO:0009607;GO:0009636;GO:0009986;GO:0009987;GO:0010035;GO:0016209;GO:0016491;GO:0016721;GO:0019430;GO:0020012;GO:0030312;GO:0030445;GO:0030446;GO:0030682;GO:0033554;GO:0034599;GO:…	K04565	3SD7T	S	sp|D4B5D4|SOD5_ARTBC Cell surface Cu-only superoxide dismutase ARB_03674 OS=Arthroderma benhamiae (strain ATCC MYA-4681 / CBS 112371) OX=663331 GN=ARB_03674 PE=1 SV=1	OOG00954.1 hypothetical protein ASPCADRAFT_125958 [Aspergillus carbonarius ITEM 5010]	ARB_03674	GO:0006801//superoxide metabolic process;GO:0006950//response to stress;GO:0006979//response to oxidative stress;GO:0008150//biological_process;GO:0020012//evasion of host immune response;GO:0008152//metabolic process;GO:0009405//obsolete pathogenesis;GO:0030682//mitigation of host defenses by symbiont;GO:0033554//cellular response to stress;GO:0034599//cellular response to oxidative stress;GO:00…	GO:0005576//extracellular region;GO:0005618//cell wall;GO:0005623//obsolete cell;GO:0030312//external encapsulating structure;GO:0009277//fungal-type cell wall;GO:0030445//yeast-form cell wall;GO:0030446//hyphal cell wall;GO:0071944//cell periphery;GO:0005575//cellular_component;GO:0009986//cell surface;GO:0044464//obsolete cell part	GO:0043167//ion binding;GO:0003674//molecular_function;GO:0003824//catalytic activity;GO:0004784//superoxide dismutase activity;GO:0005488//binding;GO:0005507//copper ion binding;GO:0016209//antioxidant activity;GO:0043169//cation binding;GO:0016491//oxidoreductase activity;GO:0016721//oxidoreductase activity, acting on superoxide radicals as acceptor;GO:0046872//metal ion binding;GO:0046914//tra…	ko04213(Longevity regulating pathway);ko04146(Peroxisome)
ASPCADRAFT_128190	4684.99	2673.22	7367.33	2.75597	1.46256	0	0	KV907496.1	1096317	1098875	-	2469	ASPCADRAFT_128190	GO:0003674;GO:0003824;GO:0004672;GO:0006464;GO:0006468;GO:0006793;GO:0006796;GO:0006807;GO:0008150;GO:0008152;GO:0009987;GO:0016301;GO:0016310;GO:0016740;GO:0016772;GO:0016773;GO:0019538;GO:0036211;GO:0043170;GO:0043412;GO:0044237;GO:0044238;GO:0044260;GO:0044267;GO:0071704;GO:0140096;GO:1901564	K06641	3S5FD	T	sp|Q54RJ4|IKSA_DICDI Probable serine/threonine-protein kinase iksA OS=Dictyostelium discoideum OX=44689 GN=iksA PE=3 SV=1	OOF98010.1 hypothetical protein ASPCADRAFT_128190 [Aspergillus carbonarius ITEM 5010]	iksA	GO:0019538//protein metabolic process;GO:0006464//cellular protein modification process;GO:1901564//organonitrogen compound metabolic process;GO:0036211//protein modification process;GO:0006468//protein phosphorylation;GO:0043170//macromolecule metabolic process;GO:0006793//phosphorus metabolic process;GO:0006796//phosphate-containing compound metabolic process;GO:0006807//nitrogen compound metab…	-	GO:0140096//catalytic activity, acting on a protein;GO:0016301//kinase activity;GO:0016740//transferase activity;GO:0003674//molecular_function;GO:0016772//transferase activity, transferring phosphorus-containing groups;GO:0003824//catalytic activity;GO:0016773//phosphotransferase activity, alcohol group as acceptor;GO:0004672//protein kinase activity	ko04111(Cell cycle)
ASPCADRAFT_130752	21606.7	10648.8	36217.2	3.40106	1.76599	0	0	KV907500.1	762981	763529	-	469	ASPCADRAFT_130752	-	-	3S9JC	S	-	OOF95263.1 hypothetical protein ASPCADRAFT_130752 [Aspergillus carbonarius ITEM 5010]	-	-	-	-	-
ASPCADRAFT_131073	2459.05	368.77	5246.08	14.2259	3.83045	0	0	KV907500.1	1817346	1819311	+	1710	ASPCADRAFT_131073	-	K17649	3S58D	S	sp|A2QBF1|AUNE_ASPNC O-methyltransferase aunE OS=Aspergillus niger (strain ATCC MYA-4892 / CBS 513.88 / FGSC A1513) OX=425011 GN=aunE PE=3 SV=1	OOF95610.1 hypothetical protein ASPCADRAFT_131073 [Aspergillus carbonarius ITEM 5010]	aunE	-	-	-	ko01110(Biosynthesis of secondary metabolites);ko01100(Metabolic pathways);ko00254(Aflatoxin biosynthesis)
ASPCADRAFT_132821	8355.24	3424.85	14929.1	4.35905	2.12401	0	0	KV907505.1	542122	544017	-	1779	ASPCADRAFT_132821	-	-	3SF9Q	S	-	OOF93104.1 hypothetical protein ASPCADRAFT_132821 [Aspergillus carbonarius ITEM 5010]	-	-	-	-	-
ASPCADRAFT_133219	981.134	254.044	1950.59	7.67815	2.94076	0	0	KV907506.1	748100	750653	+	984	ASPCADRAFT_133219	-	K22132	3HGCI	Q	sp|P0DUL6|HKM8_ASPHA O-methyltransferase hkm8 OS=Aspergillus hancockii OX=1873369 PE=1 SV=1	OOF92825.1 hypothetical protein ASPCADRAFT_133219 [Aspergillus carbonarius ITEM 5010]	-	-	-	-	-
ASPCADRAFT_133260	1850	543.303	3592.27	6.6119	2.72507	0	0	KV907506.1	877377	879213	-	1837	ASPCADRAFT_133260	-	K01049	3S3P7	G	sp|D4B1N9|LIP3_ARTBC Probable secreted lipase ARB_02369 OS=Arthroderma benhamiae (strain ATCC MYA-4681 / CBS 112371) OX=663331 GN=ARB_02369 PE=1 SV=1	OOF92869.1 hypothetical protein ASPCADRAFT_133260 [Aspergillus carbonarius ITEM 5010]	ARB_02369	-	-	-	ko00564(Glycerophospholipid metabolism)
ASPCADRAFT_134122	1551.47	505.312	2946.34	5.83074	2.54368	0	0	KV907510.1	335643	336542	+	727	ASPCADRAFT_134122	-	-	20N1I	S	-	OOF91572.1 hypothetical protein ASPCADRAFT_134122 [Aspergillus carbonarius ITEM 5010]	-	-	-	-	-
ASPCADRAFT_135253	963.687	117.513	2091.92	17.8016	4.15393	0	0	KV907540.1	12201	13912	+	1504	ASPCADRAFT_135253	GO:0003674;GO:0003824;GO:0005575;GO:0005622;GO:0005623;GO:0005737;GO:0006766;GO:0006767;GO:0006771;GO:0006807;GO:0008150;GO:0008152;GO:0008686;GO:0009058;GO:0009110;GO:0009231;GO:0009987;GO:0016829;GO:0016830;GO:0017144;GO:0018130;GO:0034641;GO:0042364;GO:0042726;GO:0042727;GO:0044237;GO:0044249;GO:0044271;GO:0044281;GO:0044283;GO:0044424;GO:0044464;GO:0046483;GO:0071704;GO:1901360;GO:1901362;GO:…	K01497	3S3NM	H	sp|Q9US41|URG1_SCHPO Uracil-regulated protein 1 OS=Schizosaccharomyces pombe (strain 972 / ATCC 24843) OX=284812 GN=urg1 PE=2 SV=1	OOF90337.1 hypothetical protein ASPCADRAFT_135253 [Aspergillus carbonarius ITEM 5010]	urg1	GO:0006807//nitrogen compound metabolic process;GO:0008150//biological_process;GO:0008152//metabolic process;GO:0009058//biosynthetic process;GO:0009110//vitamin biosynthetic process;GO:0009231//riboflavin biosynthetic process;GO:0044283//small molecule biosynthetic process;GO:0009987//cellular process;GO:0046483//heterocycle metabolic process;GO:0071704//organic substance metabolic process;GO:19…	GO:0044424//obsolete intracellular part;GO:0044464//obsolete cell part;GO:0005575//cellular_component;GO:0005622//intracellular anatomical structure;GO:0005623//obsolete cell;GO:0005737//cytoplasm	GO:0008686//3,4-dihydroxy-2-butanone-4-phosphate synthase activity;GO:0016829//lyase activity;GO:0016830//carbon-carbon lyase activity;GO:0003674//molecular_function;GO:0003824//catalytic activity	ko01240(Biosynthesis of cofactors);ko01110(Biosynthesis of secondary metabolites);ko01100(Metabolic pathways);ko00790(Folate biosynthesis);ko00740(Riboflavin metabolism)
ASPCADRAFT_135680	4512.01	286.924	10145.5	35.3594	5.14402	0	0	KV907722.1	1	805	+	805	ASPCADRAFT_135680	-	-	-	-	-	OOF89815.1 hypothetical protein ASPCADRAFT_135680, partial [Aspergillus carbonarius ITEM 5010]	-	-	-	-	-
ASPCADRAFT_137006	2243.54	3269.92	875.042	0.267604	-1.90183	0	0	KV907493.1	2254973	2257903	+	2626	ASPCADRAFT_137006	-	K00485	3S54D	Q	sp|O23024|YUC3_ARATH Probable indole-3-pyruvate monooxygenase YUCCA3 OS=Arabidopsis thaliana OX=3702 GN=YUC3 PE=2 SV=1	OOG00955.1 hypothetical protein ASPCADRAFT_137006 [Aspergillus carbonarius ITEM 5010]	YUC3	-	-	-	ko01100(Metabolic pathways);ko00430(Taurine and hypotaurine metabolism)
ASPCADRAFT_139967	990.608	381.835	1802.31	4.72012	2.23882	0	0	KV907495.1	658120	659510	-	1331	ASPCADRAFT_139967	-	K19329	3S73S	Q	sp|Q92247|BLI4_NEUCR Putative oxidoreductase bli-4, mitochondrial OS=Neurospora crassa (strain ATCC 24698 / 74-OR23-1A / CBS 708.71 / DSM 1257 / FGSC 987) OX=367110 GN=bli-4 PE=1 SV=1	OOF98677.1 hypothetical protein ASPCADRAFT_139967 [Aspergillus carbonarius ITEM 5010]	bli-4	-	-	-	-
ASPCADRAFT_151218	8233.7	2297.53	16148.6	7.02868	2.81325	0	0	KV907504.1	1038115	1044318	-	6106	ASPCADRAFT_151218	-	K21440	3S3VK	S	-	OOF93637.1 hypothetical protein ASPCADRAFT_151218 [Aspergillus carbonarius ITEM 5010]	-	-	-	-	-
ASPCADRAFT_152574	21373.6	25493.9	15879.9	0.622892	-0.682947	0	0	KV907506.1	921774	924174	-	2020	ASPCADRAFT_152574	GO:0000272;GO:0000322;GO:0000323;GO:0000324;GO:0003674;GO:0003824;GO:0004339;GO:0004553;GO:0005575;GO:0005622;GO:0005623;GO:0005737;GO:0005773;GO:0005783;GO:0005975;GO:0005976;GO:0005977;GO:0005980;GO:0006073;GO:0006091;GO:0006112;GO:0008150;GO:0008152;GO:0009056;GO:0009057;GO:0009251;GO:0009986;GO:0009987;GO:0012505;GO:0015926;GO:0015980;GO:0016052;GO:0016787;GO:0016798;GO:0043170;GO:0043226;GO:…	K01178	20CCM	G	sp|P69327|AMYG_ASPAW Glucoamylase OS=Aspergillus awamori OX=105351 GN=GLAA PE=1 SV=1	OOF92881.1 glycoside hydrolase family 15 protein [Aspergillus carbonarius ITEM 5010]	GLAA	GO:0005975//carbohydrate metabolic process;GO:0005976//polysaccharide metabolic process;GO:0005977//glycogen metabolic process;GO:0015980//energy derivation by oxidation of organic compounds;GO:0005980//glycogen catabolic process;GO:0016052//carbohydrate catabolic process;GO:0006073//cellular glucan metabolic process;GO:0043170//macromolecule metabolic process;GO:0055114//obsolete oxidation-reduc…	GO:0005622//intracellular anatomical structure;GO:0005623//obsolete cell;GO:0005737//cytoplasm;GO:0005773//vacuole;GO:0005783//endoplasmic reticulum;GO:0043226//organelle;GO:0044444//obsolete cytoplasmic part;GO:0043227//membrane-bounded organelle;GO:0044464//obsolete cell part;GO:0043229//intracellular organelle;GO:0043231//intracellular membrane-bounded organelle;GO:0000322//storage vacuole;GO:…	GO:0015926//glucosidase activity;GO:0016787//hydrolase activity;GO:0016798//hydrolase activity, acting on glycosyl bonds;GO:0003674//molecular_function;GO:0003824//catalytic activity;GO:0004339//glucan 1,4-alpha-glucosidase activity;GO:0004553//hydrolase activity, hydrolyzing O-glycosyl compounds	ko01100(Metabolic pathways);ko00500(Starch and sucrose metabolism)
ASPCADRAFT_155023	11954.6	16123.6	6396.04	0.396688	-1.33392	0	0	KV907511.1	321509	323323	+	1715	ASPCADRAFT_155023	-	K01061	3S4WW	G	-	OOF91351.1 hypothetical protein ASPCADRAFT_155023 [Aspergillus carbonarius ITEM 5010]	-	-	-	-	ko01100(Metabolic pathways)
ASPCADRAFT_156387	10243	4880.2	17393.3	3.56406	1.83352	0	0	KV907515.1	226106	232693	-	6453	ASPCADRAFT_156387	-	-	20DHI	S	-	OOF90701.1 hypothetical protein ASPCADRAFT_156387 [Aspergillus carbonarius ITEM 5010]	-	-	-	-	-
ASPCADRAFT_161249	3585.47	4823.12	1935.27	0.401249	-1.31743	0	0	KV907494.1	1973932	1976285	-	2266	ASPCADRAFT_161249	-	K22503	3S642	G	sp|O13899|CRLS1_SCHPO Cardiolipin synthase (CMP-forming) / mitochondrial hydrolase fusion protein OS=Schizosaccharomyces pombe (strain 972 / ATCC 24843) OX=284812 GN=crd1 PE=1 SV=2	OOF99924.1 hypothetical protein ASPCADRAFT_161249 [Aspergillus carbonarius ITEM 5010]	crd1	-	-	-	ko00970(Aminoacyl-tRNA biosynthesis)
ASPCADRAFT_163413	8123.34	5293.7	11896.2	2.24724	1.16815	0	0	KV907495.1	2520329	2536423	-	15950	ASPCADRAFT_163413	-	K23665	20B6H	Q	sp|Q5AUZ6|ATNA_EMENI Nonribosomal peptide synthase atnA OS=Emericella nidulans (strain FGSC A4 / ATCC 38163 / CBS 112.46 / NRRL 194 / M139) OX=227321 GN=atnA PE=2 SV=1	OOF99291.1 hypothetical protein ASPCADRAFT_163413 [Aspergillus carbonarius ITEM 5010]	atnA	-	-	-	ko01110(Biosynthesis of secondary metabolites);ko01100(Metabolic pathways);ko00997(Biosynthesis of various other secondary metabolites)
ASPCADRAFT_164129	614.883	135.171	1254.5	9.2808	3.21425	0	0	KV907496.1	1039592	1041110	-	1384	ASPCADRAFT_164129	-	K17738	3S73V	Q	sp|L7WRR9|NOTP_ASPVE Short chain dehydrogenases/reductase notP' OS=Aspergillus versicolor OX=46472 GN=notP' PE=1 SV=1	OOF97996.1 hypothetical protein ASPCADRAFT_164129 [Aspergillus carbonarius ITEM 5010]	notP'	-	-	-	ko01100(Metabolic pathways);ko00040(Pentose and glucuronate interconversions)
ASPCADRAFT_167295	19529.6	10779.9	31195.9	2.8939	1.53302	0	0	KV907498.1	898071	899218	-	1080	ASPCADRAFT_167295	-	-	-	-	-	OOF96479.1 hypothetical protein ASPCADRAFT_167295 [Aspergillus carbonarius ITEM 5010]	-	-	-	-	-
ASPCADRAFT_168919	8759.02	5103.8	13632.6	2.67107	1.41742	0	0	KV907499.1	1231020	1233159	+	2073	ASPCADRAFT_168919	-	K21890	3S87U	T	sp|Q9H3K2|GHITM_HUMAN Growth hormone-inducible transmembrane protein OS=Homo sapiens OX=9606 GN=GHITM PE=1 SV=2	OOF96014.1 hypothetical protein ASPCADRAFT_168919 [Aspergillus carbonarius ITEM 5010]	GHITM	-	-	-	-
ASPCADRAFT_171384	4308.06	1751.29	7717.08	4.40652	2.13964	0	0	KV907501.1	1544766	1549654	+	4641	ASPCADRAFT_171384	-	K08711	3S389	Q	sp|A0A1Y0BRF0|ADRC_PENRO ABC-type transporter adrC OS=Penicillium roqueforti OX=5082 GN=adrC PE=3 SV=1	OOF94948.1 hypothetical protein ASPCADRAFT_171384 [Aspergillus carbonarius ITEM 5010]	adrC	-	-	-	ko02010(ABC transporters)
ASPCADRAFT_172075	2171.84	540.661	4346.75	8.03969	3.00714	0	0	KV907502.1	1025775	1033026	-	7030	ASPCADRAFT_172075	GO:0000003;GO:0001848;GO:0003006;GO:0003674;GO:0003824;GO:0005488;GO:0005515;GO:0006582;GO:0006725;GO:0008150;GO:0008152;GO:0009058;GO:0009405;GO:0009605;GO:0009607;GO:0009653;GO:0009987;GO:0010927;GO:0016043;GO:0016491;GO:0016679;GO:0016682;GO:0018958;GO:0019438;GO:0019748;GO:0019954;GO:0022414;GO:0022607;GO:0030154;GO:0030435;GO:0030436;GO:0032502;GO:0032989;GO:0042243;GO:0042244;GO:0042438;GO:…	K15321	3S57S	I	sp|A0A1L9UCG2|ALBA_ASPBC Non-reducing polyketide synthase albA OS=Aspergillus brasiliensis (strain CBS 101740 / IMI 381727 / IBT 21946) OX=767769 GN=albA PE=3 SV=1	OOF94347.1 hypothetical protein ASPCADRAFT_172075 [Aspergillus carbonarius ITEM 5010]	albA	GO:0008150//biological_process;GO:0008152//metabolic process;GO:0009058//biosynthetic process;GO:0009405//obsolete pathogenesis;GO:0009605//response to external stimulus;GO:0009607//response to biotic stimulus;GO:0009653//anatomical structure morphogenesis;GO:0030435//sporulation resulting in formation of a cellular spore;GO:0009987//cellular process;GO:0030436//asexual sporulation;GO:0010927//ce…	-	GO:0001848//complement binding;GO:0003674//molecular_function;GO:0003824//catalytic activity;GO:0005488//binding;GO:0005515//protein binding;GO:0016491//oxidoreductase activity;GO:0016679//oxidoreductase activity, acting on diphenols and related substances as donors;GO:0016682//oxidoreductase activity, acting on diphenols and related substances as donors, oxygen as acceptor;GO:0052716//hydroquino…	-
ASPCADRAFT_172189	4760.49	2045.57	8380.39	4.09686	2.03452	0	0	KV907502.1	1158554	1161662	+	2847	ASPCADRAFT_172189	GO:0006950;GO:0008150;GO:0009636;GO:0009987;GO:0033554;GO:0042221;GO:0050896;GO:0051409;GO:0051410;GO:0051716;GO:0070458;GO:0070887;GO:0071500;GO:0097237;GO:0098754;GO:1901698;GO:1990748	K18369	3S5ET	Q	sp|Q9P6I8|YHG1_SCHPO Zinc-type alcohol dehydrogenase-like protein C1198.01 OS=Schizosaccharomyces pombe (strain 972 / ATCC 24843) OX=284812 GN=SPBC1198.01 PE=3 SV=1	OOF94397.1 hypothetical protein ASPCADRAFT_172189 [Aspergillus carbonarius ITEM 5010]	SPBC1198.01	GO:1990748//cellular detoxification;GO:0009987//cellular process;GO:0033554//cellular response to stress;GO:0042221//response to chemical;GO:0050896//response to stimulus;GO:0051409//response to nitrosative stress;GO:0051410//detoxification of nitrogen compound;GO:0051716//cellular response to stimulus;GO:0070458//cellular detoxification of nitrogen compound;GO:0070887//cellular response to chemi…	-	-	ko01100(Metabolic pathways);ko00650(Butanoate metabolism)
ASPCADRAFT_174053	27797.4	35700.5	17260.1	0.483469	-1.0485	0	0	KV907505.1	915942	919375	+	3370	ASPCADRAFT_174053	GO:0002090;GO:0002092;GO:0003674;GO:0005488;GO:0005515;GO:0005575;GO:0005622;GO:0005623;GO:0005737;GO:0005794;GO:0005829;GO:0005886;GO:0006810;GO:0006897;GO:0008104;GO:0008150;GO:0009893;GO:0010604;GO:0010958;GO:0012505;GO:0015031;GO:0015833;GO:0016020;GO:0016192;GO:0019222;GO:0019899;GO:0030100;GO:0030135;GO:0030136;GO:0030674;GO:0031323;GO:0031325;GO:0031410;GO:0031625;GO:0031982;GO:0032879;GO:…	K20059	3S4F9	S	sp|Q10347|YDA5_SCHPO Uncharacterized protein C1F12.05 OS=Schizosaccharomyces pombe (strain 972 / ATCC 24843) OX=284812 GN=SPAC1F12.05 PE=4 SV=1	OOF93228.1 hypothetical protein ASPCADRAFT_174053 [Aspergillus carbonarius ITEM 5010]	SPAC1F12.05	GO:0006810//transport;GO:0006897//endocytosis;GO:0008104//protein localization;GO:0008150//biological_process;GO:0009893//positive regulation of metabolic process;GO:0031323//regulation of cellular metabolic process;GO:0010604//positive regulation of macromolecule metabolic process;GO:0031325//positive regulation of cellular metabolic process;GO:0010958//regulation of amino acid import across pla…	GO:0005794//Golgi apparatus;GO:0005829//cytosol;GO:0005886//plasma membrane;GO:0031410//cytoplasmic vesicle;GO:0031982//vesicle;GO:0043229//intracellular organelle;GO:0043231//intracellular membrane-bounded organelle;GO:0044424//obsolete intracellular part;GO:0044444//obsolete cytoplasmic part;GO:0044464//obsolete cell part;GO:0005575//cellular_component;GO:0005622//intracellular anatomical struc…	GO:0030674//protein-macromolecule adaptor activity;GO:0031625//ubiquitin protein ligase binding;GO:0044389//ubiquitin-like protein ligase binding;GO:0003674//molecular_function;GO:0005488//binding;GO:0005515//protein binding;GO:0019899//enzyme binding;GO:0060090//molecular adaptor activity	-
ASPCADRAFT_174418	8616.59	6369.7	11612.5	1.82308	0.866376	0	0	KV907506.1	277561	280677	-	3005	ASPCADRAFT_174418	GO:0000003;GO:0000302;GO:0003674;GO:0003824;GO:0004096;GO:0004601;GO:0005488;GO:0005575;GO:0005618;GO:0005619;GO:0005622;GO:0005623;GO:0005737;GO:0005829;GO:0006873;GO:0006875;GO:0006879;GO:0006950;GO:0006979;GO:0007154;GO:0008150;GO:0008152;GO:0009056;GO:0009266;GO:0009267;GO:0009277;GO:0009408;GO:0009605;GO:0009628;GO:0009636;GO:0009987;GO:0009991;GO:0010035;GO:0010106;GO:0016209;GO:0016491;GO:…	K03781	3S56Z	Q	sp|P78574|CATA_ASPFU Catalase A OS=Aspergillus fumigatus (strain ATCC MYA-4609 / CBS 101355 / FGSC A1100 / Af293) OX=330879 GN=catA PE=3 SV=2	OOF92684.1 hypothetical protein ASPCADRAFT_174418 [Aspergillus carbonarius ITEM 5010]	catA	GO:0006873//cellular ion homeostasis;GO:0006875//cellular metal ion homeostasis;GO:0009636//response to toxic substance;GO:0006879//cellular iron ion homeostasis;GO:0009987//cellular process;GO:0006950//response to stress;GO:0009991//response to extracellular stimulus;GO:0006979//response to oxidative stress;GO:0010035//response to inorganic substance;GO:0010106//cellular response to iron ion sta…	GO:0005619//ascospore wall;GO:0005622//intracellular anatomical structure;GO:0005623//obsolete cell;GO:0005737//cytoplasm;GO:0005829//cytosol;GO:0044444//obsolete cytoplasmic part;GO:0044464//obsolete cell part;GO:0005575//cellular_component;GO:0005618//cell wall;GO:0071944//cell periphery;GO:0009277//fungal-type cell wall;GO:0030312//external encapsulating structure;GO:0031160//spore wall;GO:004…	GO:0016209//antioxidant activity;GO:0016491//oxidoreductase activity;GO:0016684//oxidoreductase activity, acting on peroxide as acceptor;GO:0003674//molecular_function;GO:0003824//catalytic activity;GO:0046906//tetrapyrrole binding;GO:0004096//catalase activity;GO:0004601//peroxidase activity;GO:0048037//obsolete cofactor binding;GO:0005488//binding;GO:0097159//organic cyclic compound binding;GO:…	ko04213(Longevity regulating pathway);ko04146(Peroxisome);ko04011(MAPK signaling pathway);ko01200(Carbon metabolism);ko01110(Biosynthesis of secondary metabolites);ko01100(Metabolic pathways);ko00630(Glyoxylate and dicarboxylate metabolism);ko00380(Tryptophan metabolism)
ASPCADRAFT_177479	7782.63	5599.09	10694	1.90996	0.933539	0	0	KV907511.1	573026	574495	-	1359	ASPCADRAFT_177479	GO:0000003;GO:0003006;GO:0003674;GO:0005215;GO:0005372;GO:0005575;GO:0005622;GO:0005623;GO:0005737;GO:0005783;GO:0005789;GO:0005829;GO:0005886;GO:0005887;GO:0006810;GO:0006811;GO:0006833;GO:0007049;GO:0008150;GO:0009653;GO:0009987;GO:0012505;GO:0015250;GO:0015267;GO:0015318;GO:0016020;GO:0016021;GO:0019953;GO:0022402;GO:0022413;GO:0022414;GO:0022803;GO:0022838;GO:0022857;GO:0030154;GO:0030435;GO:…	K09885	3S3TV	P	sp|A0A384J409|AQP7_BOTFB Aquaporin-7 OS=Botryotinia fuckeliana (strain B05.10) OX=332648 GN=AQP7 PE=2 SV=1	OOF91435.1 hypothetical protein ASPCADRAFT_177479 [Aspergillus carbonarius ITEM 5010]	AQP7	GO:0006810//transport;GO:0006811//ion transport;GO:0022413//reproductive process in single-celled organism;GO:0006833//water transport;GO:0022414//reproductive process;GO:0007049//cell cycle;GO:0008150//biological_process;GO:0030154//cell differentiation;GO:0030435//sporulation resulting in formation of a cellular spore;GO:0030437//ascospore formation;GO:0043934//sporulation;GO:0043935//sexual sp…	GO:0005783//endoplasmic reticulum;GO:0005789//endoplasmic reticulum membrane;GO:0005829//cytosol;GO:0005886//plasma membrane;GO:0005887//integral component of plasma membrane;GO:0043231//intracellular membrane-bounded organelle;GO:0031224//intrinsic component of membrane;GO:0031226//intrinsic component of plasma membrane;GO:0044422//obsolete organelle part;GO:0044424//obsolete intracellular part;…	GO:0022803//passive transmembrane transporter activity;GO:0022838//channel activity;GO:0022857//transmembrane transporter activity;GO:0003674//molecular_function;GO:0005215//transporter activity;GO:0005372//water transmembrane transporter activity;GO:0015250//water channel activity;GO:0015267//channel activity;GO:0015318//inorganic molecular entity transmembrane transporter activity	-
ASPCADRAFT_177963	2591.84	1116.42	4559.06	4.08364	2.02986	0	0	KV907513.1	161401	164921	+	3230	ASPCADRAFT_177963	GO:0000272;GO:0003674;GO:0003824;GO:0004553;GO:0004567;GO:0005975;GO:0005976;GO:0008150;GO:0008152;GO:0009056;GO:0009057;GO:0009987;GO:0010412;GO:0015923;GO:0016052;GO:0016787;GO:0016798;GO:0016998;GO:0043170;GO:0044036;GO:0044237;GO:0044238;GO:0044247;GO:0044248;GO:0044260;GO:0044262;GO:0044264;GO:0044275;GO:0046355;GO:0071554;GO:0071704;GO:1901575	K01192	3S44R	G	sp|A2QYN2|MANBB_ASPNC Beta-mannosidase B OS=Aspergillus niger (strain ATCC MYA-4892 / CBS 513.88 / FGSC A1513) OX=425011 GN=mndB PE=3 SV=1	OOF90956.1 glycoside hydrolase family 2 protein [Aspergillus carbonarius ITEM 5010]	mndB	GO:0044262//cellular carbohydrate metabolic process;GO:0044264//cellular polysaccharide metabolic process;GO:0016998//cell wall macromolecule catabolic process;GO:0044275//cellular carbohydrate catabolic process;GO:0043170//macromolecule metabolic process;GO:0005975//carbohydrate metabolic process;GO:0046355//mannan catabolic process;GO:0005976//polysaccharide metabolic process;GO:0008150//biolog…	-	GO:0016798//hydrolase activity, acting on glycosyl bonds;GO:0004553//hydrolase activity, hydrolyzing O-glycosyl compounds;GO:0004567//beta-mannosidase activity;GO:0015923//mannosidase activity;GO:0003674//molecular_function;GO:0016787//hydrolase activity;GO:0003824//catalytic activity	ko00511(Other glycan degradation)
ASPCADRAFT_202179	2970.88	1105.23	5458.4	4.93868	2.30413	0	0	KV907493.1	147552	149839	-	2025	ASPCADRAFT_202179	-	K06902	20GPD	P	sp|Q5A6K2|ATG22_CANAL Autophagy-related protein 22 OS=Candida albicans (strain SC5314 / ATCC MYA-2876) OX=237561 GN=ATG22 PE=3 SV=2	OOG00291.1 hypothetical protein ASPCADRAFT_202179 [Aspergillus carbonarius ITEM 5010]	ATG22	-	-	-	ko04138(Autophagy)
ASPCADRAFT_202217	2962.17	1543.16	4854.18	3.14561	1.65334	0	0	KV907493.1	287912	290234	-	2050	ASPCADRAFT_202217	-	K08192	3SFE6	U	sp|S7Z6Y2|OPDM_PENO1 MFS-type transporter opdM OS=Penicillium oxalicum (strain 114-2 / CGMCC 5302) OX=933388 GN=opdM PE=3 SV=1	OOG00347.1 hypothetical protein ASPCADRAFT_202217 [Aspergillus carbonarius ITEM 5010]	opdM	-	-	-	-
ASPCADRAFT_202344	51708	63933.9	35406.9	0.553805	-0.852549	0	0	KV907493.1	720377	724001	+	3125	ASPCADRAFT_202344	GO:0000002;GO:0003674;GO:0003676;GO:0003677;GO:0003690;GO:0003697;GO:0003824;GO:0003994;GO:0005488;GO:0005575;GO:0005576;GO:0005622;GO:0005623;GO:0005737;GO:0005739;GO:0005759;GO:0005829;GO:0006082;GO:0006091;GO:0006099;GO:0006101;GO:0006520;GO:0006536;GO:0006807;GO:0006996;GO:0007005;GO:0008150;GO:0008152;GO:0009060;GO:0009064;GO:0009295;GO:0009605;GO:0009607;GO:0009987;GO:0015980;GO:0016043;GO:…	K01681	3S2XP	CE	sp|Q4WLN1|ACON_ASPFU Aconitate hydratase, mitochondrial OS=Aspergillus fumigatus (strain ATCC MYA-4609 / CBS 101355 / FGSC A1100 / Af293) OX=330879 GN=acoA PE=1 SV=1	OOG00484.1 hypothetical protein ASPCADRAFT_202344 [Aspergillus carbonarius ITEM 5010]	acoA	GO:0009064//glutamine family amino acid metabolic process;GO:0006082//organic acid metabolic process;GO:0009605//response to external stimulus;GO:0006091//generation of precursor metabolites and energy;GO:0009607//response to biotic stimulus;GO:0009987//cellular process;GO:0015980//energy derivation by oxidation of organic compounds;GO:0016043//cellular component organization;GO:0000002//mitochon…	GO:0005575//cellular_component;GO:0005576//extracellular region;GO:0005622//intracellular anatomical structure;GO:0005623//obsolete cell;GO:0005737//cytoplasm;GO:0005739//mitochondrion;GO:0005759//mitochondrial matrix;GO:0005829//cytosol;GO:0009295//nucleoid;GO:0043226//organelle;GO:0043227//membrane-bounded organelle;GO:0043228//non-membrane-bounded organelle;GO:0043229//intracellular organelle;…	GO:0016829//lyase activity;GO:0016835//carbon-oxygen lyase activity;GO:0016836//hydro-lyase activity;GO:0003674//molecular_function;GO:0003676//nucleic acid binding;GO:0003677//DNA binding;GO:0003690//double-stranded DNA binding;GO:0003697//single-stranded DNA binding;GO:0003824//catalytic activity;GO:0003994//aconitate hydratase activity;GO:0005488//binding;GO:0097159//organic cyclic compound bi…	ko01230(Biosynthesis of amino acids);ko01210(2-Oxocarboxylic acid metabolism);ko01200(Carbon metabolism);ko01110(Biosynthesis of secondary metabolites);ko01100(Metabolic pathways);ko00630(Glyoxylate and dicarboxylate metabolism);ko00020(Citrate cycle (TCA cycle))
ASPCADRAFT_202382	3827.24	2471.95	5634.28	2.27928	1.18858	0	0	KV907493.1	864949	867713	+	2551	ASPCADRAFT_202382	-	K08008	3S3UR	PQ	sp|P04839|CY24B_HUMAN Cytochrome b-245 heavy chain OS=Homo sapiens OX=9606 GN=CYBB PE=1 SV=2	OOG00522.1 hypothetical protein ASPCADRAFT_202382 [Aspergillus carbonarius ITEM 5010]	CYBB	-	-	-	-
ASPCADRAFT_202489	1834.86	911.2	3066.42	3.36525	1.75072	0	0	KV907493.1	1313652	1319031	+	5273	ASPCADRAFT_202489	GO:0000011;GO:0000166;GO:0000322;GO:0000323;GO:0000324;GO:0000329;GO:0003674;GO:0003824;GO:0004672;GO:0004674;GO:0005488;GO:0005515;GO:0005524;GO:0005575;GO:0005622;GO:0005623;GO:0005634;GO:0005635;GO:0005643;GO:0005737;GO:0005739;GO:0005768;GO:0005770;GO:0005773;GO:0005774;GO:0005942;GO:0006355;GO:0006357;GO:0006464;GO:0006468;GO:0006605;GO:0006623;GO:0006793;GO:0006796;GO:0006807;GO:0006810;GO:…	K08333	3S3PK	T	sp|Q9UVG6|VPS15_PICPA Putative serine/threonine-protein kinase VPS15 OS=Komagataella pastoris OX=4922 GN=VPS15 PE=3 SV=3	OOG00665.1 hypothetical protein ASPCADRAFT_202489 [Aspergillus carbonarius ITEM 5010]	VPS15	GO:0042147//retrograde transport, endosome to Golgi;GO:0042886//amide transport;GO:0043170//macromolecule metabolic process;GO:0045053//protein retention in Golgi apparatus;GO:0045184//establishment of protein localization;GO:0051171//regulation of nitrogen compound metabolic process;GO:0045185//maintenance of protein location;GO:0051173//positive regulation of nitrogen compound metabolic process…	GO:0043226//organelle;GO:0044428//obsolete nuclear part;GO:0043227//membrane-bounded organelle;GO:0044437//obsolete vacuolar part;GO:0043229//intracellular organelle;GO:0044444//obsolete cytoplasmic part;GO:0043231//intracellular membrane-bounded organelle;GO:0044446//obsolete intracellular organelle part;GO:0044464//obsolete cell part;GO:1990234//transferase complex;GO:0097708//intracellular ves…	GO:0043130//ubiquitin binding;GO:0043167//ion binding;GO:0043168//anion binding;GO:0004674//protein serine/threonine kinase activity;GO:0005488//binding;GO:0097159//organic cyclic compound binding;GO:0005515//protein binding;GO:0097367//carbohydrate derivative binding;GO:0005524//ATP binding;GO:0016772//transferase activity, transferring phosphorus-containing groups;GO:0000166//nucleotide binding…	ko04138(Autophagy);ko04136(Autophagy - other)
ASPCADRAFT_202564	10316.6	6793.92	15013.5	2.20985	1.14395	0	0	KV907493.1	1543926	1546615	-	2520	ASPCADRAFT_202564	-	-	3S8Z6	-	-	OOG00726.1 hypothetical protein ASPCADRAFT_202564 [Aspergillus carbonarius ITEM 5010]	-	-	-	-	-
ASPCADRAFT_202640	15145.2	19070	9912.11	0.519776	-0.944038	0	0	KV907493.1	1783711	1790401	+	5928	ASPCADRAFT_202640	GO:0000272;GO:0003674;GO:0003824;GO:0004645;GO:0005488;GO:0005575;GO:0005622;GO:0005623;GO:0005737;GO:0005975;GO:0005976;GO:0005977;GO:0005980;GO:0006073;GO:0006091;GO:0006112;GO:0008144;GO:0008150;GO:0008152;GO:0008184;GO:0009056;GO:0009057;GO:0009251;GO:0009987;GO:0015980;GO:0016052;GO:0016740;GO:0016757;GO:0016758;GO:0019842;GO:0030170;GO:0036094;GO:0043167;GO:0043168;GO:0043170;GO:0044042;GO:…	K00688	3S42C	G	sp|P06738|PHSG_YEAST Glycogen phosphorylase OS=Saccharomyces cerevisiae (strain ATCC 204508 / S288c) OX=559292 GN=GPH1 PE=1 SV=4	OOG00808.1 glycosyltransferase family 35 protein [Aspergillus carbonarius ITEM 5010]	GPH1	GO:0005975//carbohydrate metabolic process;GO:0005976//polysaccharide metabolic process;GO:0005977//glycogen metabolic process;GO:0005980//glycogen catabolic process;GO:0006073//cellular glucan metabolic process;GO:0006091//generation of precursor metabolites and energy;GO:0006112//energy reserve metabolic process;GO:0008150//biological_process;GO:0008152//metabolic process;GO:0043170//macromolec…	GO:0005575//cellular_component;GO:0005622//intracellular anatomical structure;GO:0005623//obsolete cell;GO:0005737//cytoplasm;GO:0044424//obsolete intracellular part;GO:0044464//obsolete cell part	GO:0019842//vitamin binding;GO:0008144//obsolete drug binding;GO:0030170//pyridoxal phosphate binding;GO:0036094//small molecule binding;GO:0043167//ion binding;GO:0043168//anion binding;GO:0070279//vitamin B6 binding;GO:0097159//organic cyclic compound binding;GO:1901363//heterocyclic compound binding;GO:0003674//molecular_function;GO:0003824//catalytic activity;GO:0004645//1,4-alpha-oligoglucan…	ko01110(Biosynthesis of secondary metabolites);ko01100(Metabolic pathways);ko00500(Starch and sucrose metabolism)
ASPCADRAFT_202741	24870.7	31601.8	15895.9	0.503005	-0.991355	0	0	KV907493.1	2121367	2125246	-	3758	ASPCADRAFT_202741	GO:0003674;GO:0005488;GO:0005509;GO:0005515;GO:0005575;GO:0005622;GO:0005623;GO:0005737;GO:0005768;GO:0005769;GO:0005770;GO:0005829;GO:0006810;GO:0006897;GO:0008104;GO:0008150;GO:0012505;GO:0015031;GO:0015833;GO:0016192;GO:0019899;GO:0030100;GO:0030674;GO:0031410;GO:0031625;GO:0031982;GO:0032386;GO:0032879;GO:0032880;GO:0033036;GO:0033365;GO:0034613;GO:0042886;GO:0043167;GO:0043169;GO:0043226;GO:…	K20061	3S2UX	S	sp|P47029|ALY2_YEAST Arrestin-related trafficking adapter 3 OS=Saccharomyces cerevisiae (strain ATCC 204508 / S288c) OX=559292 GN=ALY2 PE=1 SV=2	OOG00914.1 hypothetical protein ASPCADRAFT_202741 [Aspergillus carbonarius ITEM 5010]	ALY2	GO:0006810//transport;GO:0006897//endocytosis;GO:0008104//protein localization;GO:0008150//biological_process;GO:0033036//macromolecule localization;GO:0033365//protein localization to organelle;GO:0015031//protein transport;GO:0034613//cellular protein localization;GO:0015833//peptide transport;GO:0042886//amide transport;GO:0051049//regulation of transport;GO:0051050//positive regulation of tra…	GO:0005769//early endosome;GO:0005770//late endosome;GO:0005829//cytosol;GO:0012505//endomembrane system;GO:0043226//organelle;GO:0043227//membrane-bounded organelle;GO:0043229//intracellular organelle;GO:0097708//intracellular vesicle;GO:0005575//cellular_component;GO:0005622//intracellular anatomical structure;GO:0005623//obsolete cell;GO:0005737//cytoplasm;GO:0005768//endosome;GO:0031410//cyto…	GO:0043167//ion binding;GO:0043169//cation binding;GO:0044389//ubiquitin-like protein ligase binding;GO:0003674//molecular_function;GO:0005488//binding;GO:0005509//calcium ion binding;GO:0060090//molecular adaptor activity;GO:0005515//protein binding;GO:0019899//enzyme binding;GO:0030674//protein-macromolecule adaptor activity;GO:0031625//ubiquitin protein ligase binding;GO:0046872//metal ion bin…	-
ASPCADRAFT_202827	23523.1	13137.1	37371	2.84468	1.50827	0	0	KV907493.1	2328776	2330002	-	1159	ASPCADRAFT_202827	-	-	-	-	-	OOG00975.1 hypothetical protein ASPCADRAFT_202827 [Aspergillus carbonarius ITEM 5010]	-	-	-	-	-
ASPCADRAFT_202831	35568.5	4177.95	77422.6	18.5312	4.21189	0	0	KV907493.1	2336010	2338657	+	2648	ASPCADRAFT_202831	GO:0000002;GO:0000166;GO:0003674;GO:0003824;GO:0005488;GO:0005515;GO:0005524;GO:0005575;GO:0005622;GO:0005623;GO:0005737;GO:0005739;GO:0005759;GO:0006457;GO:0006950;GO:0006996;GO:0007005;GO:0008144;GO:0008150;GO:0009266;GO:0009408;GO:0009628;GO:0009987;GO:0016043;GO:0016462;GO:0016787;GO:0016817;GO:0016818;GO:0016887;GO:0017076;GO:0017111;GO:0030554;GO:0031647;GO:0031974;GO:0032553;GO:0032555;GO:…	K03695	3S4JB	O	sp|O74402|HSP78_SCHPO Heat shock protein 78, mitochondrial OS=Schizosaccharomyces pombe (strain 972 / ATCC 24843) OX=284812 GN=hsp78 PE=3 SV=1	OOG00979.1 hypothetical protein ASPCADRAFT_202831 [Aspergillus carbonarius ITEM 5010]	hsp78	GO:0006457//protein folding;GO:0006950//response to stress;GO:0006996//organelle organization;GO:0007005//mitochondrion organization;GO:0008150//biological_process;GO:0031647//regulation of protein stability;GO:0043335//protein unfolding;GO:0033554//cellular response to stress;GO:0034605//cellular response to heat;GO:0000002//mitochondrial genome maintenance;GO:0050821//protein stabilization;GO:0…	GO:0005623//obsolete cell;GO:0005737//cytoplasm;GO:0005739//mitochondrion;GO:0005759//mitochondrial matrix;GO:0031974//membrane-enclosed lumen;GO:0044422//obsolete organelle part;GO:0044424//obsolete intracellular part;GO:0044429//obsolete mitochondrial part;GO:0044444//obsolete cytoplasmic part;GO:0044446//obsolete intracellular organelle part;GO:0044464//obsolete cell part;GO:0005575//cellular_…	GO:0017076//purine nucleotide binding;GO:0017111//nucleoside-triphosphatase activity;GO:0008144//obsolete drug binding;GO:0030554//adenyl nucleotide binding;GO:0032553//ribonucleotide binding;GO:0032555//purine ribonucleotide binding;GO:0032559//adenyl ribonucleotide binding;GO:0000166//nucleotide binding;GO:0003674//molecular_function;GO:0051082//unfolded protein binding;GO:0003824//catalytic ac…	ko04213(Longevity regulating pathway)
ASPCADRAFT_202909	1494.57	2306.14	412.473	0.178858	-2.48311	0	0	KV907493.1	2583446	2588968	-	4620	ASPCADRAFT_202909	-	K05665	3S68C	Q	sp|Q4WT65|ABCB_ASPFU ABC multidrug transporter B OS=Aspergillus fumigatus (strain ATCC MYA-4609 / CBS 101355 / FGSC A1100 / Af293) OX=330879 GN=abcB PE=2 SV=2	OOG01052.1 hypothetical protein ASPCADRAFT_202909 [Aspergillus carbonarius ITEM 5010]	abcB	-	-	-	ko02010(ABC transporters)
ASPCADRAFT_203063	5127.28	3116.48	7808.34	2.5055	1.3251	0	0	KV907493.1	2998730	3000193	-	1071	ASPCADRAFT_203063	GO:0000003;GO:0000773;GO:0000909;GO:0003006;GO:0003674;GO:0003824;GO:0005575;GO:0005622;GO:0005623;GO:0005737;GO:0005739;GO:0005783;GO:0006629;GO:0006644;GO:0006650;GO:0006656;GO:0006793;GO:0006796;GO:0006807;GO:0007275;GO:0008150;GO:0008152;GO:0008168;GO:0008170;GO:0008610;GO:0008654;GO:0008757;GO:0009058;GO:0009987;GO:0012505;GO:0016020;GO:0016021;GO:0016740;GO:0016741;GO:0019637;GO:0019953;GO:…	K00551	3S7WS	I	sp|C8VRV0|PLMT_EMENI Phosphatidyl-N-methylethanolamine N-methyltransferase OS=Emericella nidulans (strain FGSC A4 / ATCC 38163 / CBS 112.46 / NRRL 194 / M139) OX=227321 GN=choC PE=3 SV=1	OOG01192.1 hypothetical protein ASPCADRAFT_203063 [Aspergillus carbonarius ITEM 5010]	choC	GO:0006629//lipid metabolic process;GO:0006644//phospholipid metabolic process;GO:0006650//glycerophospholipid metabolic process;GO:0006656//phosphatidylcholine biosynthetic process;GO:0006793//phosphorus metabolic process;GO:0006796//phosphate-containing compound metabolic process;GO:0006807//nitrogen compound metabolic process;GO:0019637//organophosphate metabolic process;GO:0019953//sexual rep…	GO:0005737//cytoplasm;GO:0005739//mitochondrion;GO:0005783//endoplasmic reticulum;GO:0012505//endomembrane system;GO:0016020//membrane;GO:0016021//integral component of membrane;GO:0044424//obsolete intracellular part;GO:0044425//obsolete membrane part;GO:0044444//obsolete cytoplasmic part;GO:0044464//obsolete cell part;GO:0005575//cellular_component;GO:0005622//intracellular anatomical structure…	GO:0016740//transferase activity;GO:0016741//transferase activity, transferring one-carbon groups;GO:0080101//phosphatidyl-N-dimethylethanolamine N-methyltransferase activity;GO:0000773//phosphatidyl-N-methylethanolamine N-methyltransferase activity;GO:0003674//molecular_function;GO:0003824//catalytic activity;GO:0008168//methyltransferase activity;GO:0008170//N-methyltransferase activity;GO:0008…	ko01110(Biosynthesis of secondary metabolites);ko01100(Metabolic pathways);ko00564(Glycerophospholipid metabolism)
ASPCADRAFT_203159	5787.08	3796.27	8441.49	2.22363	1.15292	0	0	KV907494.1	269680	275294	-	5466	ASPCADRAFT_203159	GO:0003674;GO:0003824;GO:0004843;GO:0005575;GO:0005622;GO:0005623;GO:0005634;GO:0005737;GO:0006508;GO:0006807;GO:0008150;GO:0008152;GO:0008233;GO:0008234;GO:0016787;GO:0019538;GO:0019783;GO:0036459;GO:0043170;GO:0043226;GO:0043227;GO:0043229;GO:0043231;GO:0044238;GO:0044424;GO:0044464;GO:0070011;GO:0071704;GO:0101005;GO:0140096;GO:1901564	K11835	3S75X	O	sp|O60079|UBP12_SCHPO Probable ubiquitin carboxyl-terminal hydrolase 12 OS=Schizosaccharomyces pombe (strain 972 / ATCC 24843) OX=284812 GN=ubp12 PE=1 SV=1	OOF99398.1 hypothetical protein ASPCADRAFT_203159 [Aspergillus carbonarius ITEM 5010]	ubp12	GO:0071704//organic substance metabolic process;GO:0043170//macromolecule metabolic process;GO:0006508//proteolysis;GO:0006807//nitrogen compound metabolic process;GO:0008150//biological_process;GO:0008152//metabolic process;GO:1901564//organonitrogen compound metabolic process;GO:0044238//primary metabolic process;GO:0019538//protein metabolic process	GO:0044464//obsolete cell part;GO:0005575//cellular_component;GO:0005622//intracellular anatomical structure;GO:0005623//obsolete cell;GO:0005634//nucleus;GO:0005737//cytoplasm;GO:0043226//organelle;GO:0043227//membrane-bounded organelle;GO:0043229//intracellular organelle;GO:0043231//intracellular membrane-bounded organelle;GO:0044424//obsolete intracellular part	GO:0019783//ubiquitin-like protein-specific protease activity;GO:0070011//peptidase activity;GO:0036459//thiol-dependent deubiquitinase;GO:0101005//deubiquitinase activity;GO:0140096//catalytic activity, acting on a protein;GO:0008233//peptidase activity;GO:0008234//cysteine-type peptidase activity;GO:0003674//molecular_function;GO:0016787//hydrolase activity;GO:0003824//catalytic activity;GO:000…	-
ASPCADRAFT_203174	4525.49	2349.94	7426.21	3.16017	1.66	0	0	KV907494.1	332837	336014	+	3178	ASPCADRAFT_203174	-	K22530	3S4WR	O	sp|Q6AZT2|SPAST_XENLA Spastin OS=Xenopus laevis OX=8355 GN=spast PE=2 SV=1	OOF99417.1 hypothetical protein ASPCADRAFT_203174 [Aspergillus carbonarius ITEM 5010]	spast	-	-	-	-
ASPCADRAFT_203382	2403.22	1265.98	3919.55	3.09605	1.63043	0	0	KV907494.1	972835	973847	+	1013	ASPCADRAFT_203382	-	-	-	-	-	OOF99611.1 hypothetical protein ASPCADRAFT_203382 [Aspergillus carbonarius ITEM 5010]	-	-	-	-	-
ASPCADRAFT_203415	13452	7702.71	21117.8	2.7416	1.45502	0	0	KV907494.1	1106017	1108213	+	2081	ASPCADRAFT_203415	GO:0000322;GO:0000323;GO:0000324;GO:0003674;GO:0005215;GO:0005342;GO:0005351;GO:0005353;GO:0005354;GO:0005355;GO:0005356;GO:0005358;GO:0005402;GO:0005575;GO:0005622;GO:0005623;GO:0005737;GO:0005739;GO:0005773;GO:0005783;GO:0005886;GO:0005887;GO:0005975;GO:0005996;GO:0006012;GO:0006810;GO:0006811;GO:0006812;GO:0006820;GO:0006950;GO:0007154;GO:0008028;GO:0008150;GO:0008152;GO:0008324;GO:0008509;GO:…	K08139	3S7PU	P	sp|P32466|HXT3_YEAST Low-affinity glucose transporter HXT3 OS=Saccharomyces cerevisiae (strain ATCC 204508 / S288c) OX=559292 GN=HXT3 PE=1 SV=1	OOF99650.1 hypothetical protein ASPCADRAFT_203415 [Aspergillus carbonarius ITEM 5010]	HXT3	GO:0051179//localization;GO:0051234//establishment of localization;GO:0051716//cellular response to stimulus;GO:0055085//transmembrane transport;GO:0071496//cellular response to external stimulus;GO:0071702//organic substance transport;GO:1902600//proton transmembrane transport;GO:0071704//organic substance metabolic process;GO:1903825//organic acid transmembrane transport;GO:1904659//glucose tra…	GO:0051286//cell tip;GO:0071944//cell periphery;GO:0098590//plasma membrane region;GO:0005575//cellular_component;GO:0005622//intracellular anatomical structure;GO:0005623//obsolete cell;GO:0005737//cytoplasm;GO:0005739//mitochondrion;GO:0005773//vacuole;GO:0000322//storage vacuole;GO:0000323//lytic vacuole;GO:0000324//fungal-type vacuole;GO:0016020//membrane;GO:0016021//integral component of mem…	GO:0005355//glucose transmembrane transporter activity;GO:0005356//glucose:proton symporter activity;GO:0005358//high-affinity glucose:proton symporter activity;GO:0005402//carbohydrate:cation symporter activity;GO:0008028//monocarboxylic acid transmembrane transporter activity;GO:0008324//cation transmembrane transporter activity;GO:0008509//anion transmembrane transporter activity;GO:0015144//c…	ko04113(Meiosis)
ASPCADRAFT_203425	4627.98	6297.9	2401.42	0.381305	-1.39098	0	0	KV907494.1	1121228	1123268	-	1911	ASPCADRAFT_203425	GO:0000139;GO:0005575;GO:0005622;GO:0005623;GO:0005737;GO:0005794;GO:0005829;GO:0006810;GO:0006897;GO:0006996;GO:0007010;GO:0007033;GO:0007163;GO:0008150;GO:0009987;GO:0012505;GO:0016020;GO:0016021;GO:0016043;GO:0016192;GO:0030029;GO:0030036;GO:0030173;GO:0030950;GO:0030952;GO:0031090;GO:0031224;GO:0031228;GO:0031300;GO:0031301;GO:0031984;GO:0043226;GO:0043227;GO:0043229;GO:0043231;GO:0044422;GO:…	-	3S6DV	S	-	OOF99657.1 hypothetical protein ASPCADRAFT_203425, partial [Aspergillus carbonarius ITEM 5010]	-	GO:0006996//organelle organization;GO:0007010//cytoskeleton organization;GO:0007033//vacuole organization;GO:0007163//establishment or maintenance of cell polarity;GO:0008150//biological_process;GO:0009987//cellular process;GO:0016043//cellular component organization;GO:0006810//transport;GO:0006897//endocytosis;GO:0016192//vesicle-mediated transport;GO:0030029//actin filament-based process;GO:00…	GO:0012505//endomembrane system;GO:0031301//integral component of organelle membrane;GO:0016020//membrane;GO:0031984//organelle subcompartment;GO:0016021//integral component of membrane;GO:0043226//organelle;GO:0043227//membrane-bounded organelle;GO:0043229//intracellular organelle;GO:0043231//intracellular membrane-bounded organelle;GO:0044422//obsolete organelle part;GO:0044424//obsolete intrac…	-	-
ASPCADRAFT_203527	7005.69	9749.11	3347.79	0.343395	-1.54206	0	0	KV907494.1	1410702	1413156	+	2155	ASPCADRAFT_203527	GO:0003674;GO:0003824;GO:0004846;GO:0005575;GO:0005576;GO:0005622;GO:0005623;GO:0005737;GO:0005777;GO:0006139;GO:0006144;GO:0006145;GO:0006725;GO:0006807;GO:0008150;GO:0008152;GO:0009056;GO:0009112;GO:0009987;GO:0016491;GO:0016661;GO:0016663;GO:0019439;GO:0019627;GO:0034641;GO:0042579;GO:0043226;GO:0043227;GO:0043229;GO:0043231;GO:0043603;GO:0044237;GO:0044238;GO:0044248;GO:0044270;GO:0044281;GO:…	K00365	3S3XB	Q	sp|P33282|URIC_EMENI Uricase OS=Emericella nidulans (strain FGSC A4 / ATCC 38163 / CBS 112.46 / NRRL 194 / M139) OX=227321 GN=uaZ PE=1 SV=1	OOF99742.1 hypothetical protein ASPCADRAFT_203527 [Aspergillus carbonarius ITEM 5010]	uaZ	GO:0006139//nucleobase-containing compound metabolic process;GO:0006144//purine nucleobase metabolic process;GO:0006145//purine nucleobase catabolic process;GO:0006725//cellular aromatic compound metabolic process;GO:0006807//nitrogen compound metabolic process;GO:0008150//biological_process;GO:0008152//metabolic process;GO:0009056//catabolic process;GO:0043603//cellular amide metabolic process;G…	GO:0043231//intracellular membrane-bounded organelle;GO:0044424//obsolete intracellular part;GO:0044444//obsolete cytoplasmic part;GO:0044464//obsolete cell part;GO:0005575//cellular_component;GO:0005576//extracellular region;GO:0005622//intracellular anatomical structure;GO:0005623//obsolete cell;GO:0005737//cytoplasm;GO:0005777//peroxisome;GO:0042579//microbody;GO:0043226//organelle;GO:0043227/…	GO:0003674//molecular_function;GO:0003824//catalytic activity;GO:0004846//urate oxidase activity;GO:0016491//oxidoreductase activity;GO:0016661//oxidoreductase activity, acting on other nitrogenous compounds as donors;GO:0016663//oxidoreductase activity, acting on other nitrogenous compounds as donors, oxygen as acceptor	ko01100(Metabolic pathways);ko00232(Caffeine metabolism);ko00230(Purine metabolism)
ASPCADRAFT_203574	4079.62	5383.27	2341.43	0.434945	-1.2011	0	0	KV907494.1	1515546	1520131	+	4398	ASPCADRAFT_203574	GO:0002181;GO:0002183;GO:0003674;GO:0003676;GO:0003723;GO:0003729;GO:0003743;GO:0005488;GO:0005575;GO:0005622;GO:0005623;GO:0005737;GO:0005852;GO:0006412;GO:0006413;GO:0006518;GO:0006807;GO:0008135;GO:0008150;GO:0008152;GO:0009058;GO:0009059;GO:0009987;GO:0010467;GO:0010494;GO:0019538;GO:0032991;GO:0034641;GO:0034645;GO:0035770;GO:0036464;GO:0043043;GO:0043170;GO:0043226;GO:0043228;GO:0043229;GO:…	K03255	3S4NW	S	sp|A2QDB9|CLU_ASPNC Clustered mitochondria protein homolog OS=Aspergillus niger (strain ATCC MYA-4892 / CBS 513.88 / FGSC A1513) OX=425011 GN=clu1 PE=3 SV=1	OOF99772.1 hypothetical protein ASPCADRAFT_203574 [Aspergillus carbonarius ITEM 5010]	clu1	GO:0006412//translation;GO:0006413//translational initiation;GO:0006518//peptide metabolic process;GO:0006807//nitrogen compound metabolic process;GO:0043043//peptide biosynthetic process;GO:0008150//biological_process;GO:0043170//macromolecule metabolic process;GO:0043603//cellular amide metabolic process;GO:1901564//organonitrogen compound metabolic process;GO:0043604//amide biosynthetic proces…	GO:0005622//intracellular anatomical structure;GO:0005623//obsolete cell;GO:0005737//cytoplasm;GO:0005852//eukaryotic translation initiation factor 3 complex;GO:0035770//ribonucleoprotein granule;GO:0036464//cytoplasmic ribonucleoprotein granule;GO:0043226//organelle;GO:0043228//non-membrane-bounded organelle;GO:0043229//intracellular organelle;GO:0043232//intracellular non-membrane-bounded organ…	GO:0008135//translation factor activity, RNA binding;GO:0097159//organic cyclic compound binding;GO:1901363//heterocyclic compound binding;GO:0003674//molecular_function;GO:0003676//nucleic acid binding;GO:0003723//RNA binding;GO:0003729//mRNA binding;GO:0003743//translation initiation factor activity;GO:0005488//binding	-
ASPCADRAFT_203624	13694.8	17784.9	8241.32	0.463388	-1.10971	0	0	KV907494.1	1631517	1635806	+	3980	ASPCADRAFT_203624	-	-	3S4TV	K	sp|Q8K5C0|GRHL2_MOUSE Grainyhead-like protein 2 homolog OS=Mus musculus OX=10090 GN=Grhl2 PE=2 SV=1	OOF99800.1 hypothetical protein ASPCADRAFT_203624 [Aspergillus carbonarius ITEM 5010]	Grhl2	-	-	-	-
ASPCADRAFT_203715	6438.29	4382.93	9178.78	2.09421	1.06641	0	0	KV907494.1	1897495	1900489	+	2829	ASPCADRAFT_203715	GO:0000003;GO:0000122;GO:0000981;GO:0000982;GO:0001078;GO:0001227;GO:0001410;GO:0002643;GO:0002645;GO:0002664;GO:0002666;GO:0002682;GO:0002684;GO:0003006;GO:0003674;GO:0003676;GO:0003677;GO:0003700;GO:0005488;GO:0005575;GO:0005622;GO:0005623;GO:0005634;GO:0006139;GO:0006351;GO:0006355;GO:0006357;GO:0006725;GO:0006807;GO:0006873;GO:0006875;GO:0006879;GO:0006950;GO:0007049;GO:0007154;GO:0007165;GO:…	K06666	3S2VA	K	sp|Q00203|PACC_ASPNG pH-response transcription factor pacC/RIM101 OS=Aspergillus niger OX=5061 GN=PACC PE=2 SV=1	OOF99892.1 hypothetical protein ASPCADRAFT_203715 [Aspergillus carbonarius ITEM 5010]	PACC	GO:0033554//cellular response to stress;GO:0034059//response to anoxia;GO:0034293//sexual sporulation;GO:0034641//cellular nitrogen compound metabolic process;GO:0034645//cellular macromolecule biosynthetic process;GO:0034654//nucleobase-containing compound biosynthetic process;GO:0035690//cellular response to xenobiotic stimulus;GO:0042592//homeostatic process;GO:0035821//modulation of process o…	GO:0043226//organelle;GO:0043227//membrane-bounded organelle;GO:0043229//intracellular organelle;GO:0043231//intracellular membrane-bounded organelle;GO:0044424//obsolete intracellular part;GO:0044464//obsolete cell part;GO:0005575//cellular_component;GO:0005622//intracellular anatomical structure;GO:0005623//obsolete cell;GO:0005634//nucleus	GO:0043565//sequence-specific DNA binding;GO:0003674//molecular_function;GO:0003676//nucleic acid binding;GO:0003677//DNA binding;GO:0003700//DNA-binding transcription factor activity;GO:0005488//binding;GO:1901363//heterocyclic compound binding;GO:0000981//DNA-binding transcription factor activity, RNA polymerase II-specific;GO:0000982//DNA-binding transcription factor activity, RNA polymerase I…	ko04111(Cell cycle);ko04011(MAPK signaling pathway)
ASPCADRAFT_204046	2743.19	1582	4291.45	2.71268	1.43972	0	0	KV907494.1	2810259	2811624	+	1309	ASPCADRAFT_204046	GO:0001505;GO:0003674;GO:0003824;GO:0005488;GO:0005515;GO:0005575;GO:0005622;GO:0005623;GO:0005737;GO:0005739;GO:0005740;GO:0005758;GO:0005829;GO:0006091;GO:0006790;GO:0008150;GO:0008152;GO:0009055;GO:0009889;GO:0009890;GO:0009892;GO:0009987;GO:0010941;GO:0016043;GO:0016226;GO:0016491;GO:0019222;GO:0022607;GO:0022900;GO:0031163;GO:0031323;GO:0031324;GO:0031326;GO:0031327;GO:0031967;GO:0031970;GO:…	K22746	3S6MQ	S	sp|A2QEP2|DRE2_ASPNC Fe-S cluster assembly protein dre2 OS=Aspergillus niger (strain ATCC MYA-4892 / CBS 513.88 / FGSC A1513) OX=425011 GN=dre2 PE=3 SV=1	OOG00159.1 hypothetical protein ASPCADRAFT_204046 [Aspergillus carbonarius ITEM 5010]	dre2	GO:0006091//generation of precursor metabolites and energy;GO:0006790//sulfur compound metabolic process;GO:0008150//biological_process;GO:0031163//metallo-sulfur cluster assembly;GO:0008152//metabolic process;GO:0031323//regulation of cellular metabolic process;GO:0031324//negative regulation of cellular metabolic process;GO:0009889//regulation of biosynthetic process;GO:0031326//regulation of c…	GO:0005739//mitochondrion;GO:0005740//mitochondrial envelope;GO:0005758//mitochondrial intermembrane space;GO:0005829//cytosol;GO:0031967//organelle envelope;GO:0031970//organelle envelope lumen;GO:0044429//obsolete mitochondrial part;GO:0031974//membrane-enclosed lumen;GO:0044444//obsolete cytoplasmic part;GO:0031975//envelope;GO:0044446//obsolete intracellular organelle part;GO:0044464//obsolet…	GO:0009055//electron transfer activity;GO:0051540//metal cluster binding;GO:0048037//obsolete cofactor binding;GO:0003674//molecular_function;GO:0003824//catalytic activity;GO:0005488//binding;GO:0005515//protein binding;GO:0016491//oxidoreductase activity;GO:0051536//iron-sulfur cluster binding;GO:0051537//2 iron, 2 sulfur cluster binding;GO:0051539//4 iron, 4 sulfur cluster binding	-
ASPCADRAFT_204052	1669.59	2454.06	623.633	0.254123	-1.9764	0	0	KV907494.1	2826160	2828396	-	1899	ASPCADRAFT_204052	-	-	3S6E4	S	sp|Q04608|YD124_YEAST Uncharacterized protein YDR124W OS=Saccharomyces cerevisiae (strain ATCC 204508 / S288c) OX=559292 GN=YDR124W PE=1 SV=1	OOG00164.1 hypothetical protein ASPCADRAFT_204052 [Aspergillus carbonarius ITEM 5010]	YDR124W	-	-	-	-
ASPCADRAFT_204227	16963.7	20752.3	11912.3	0.574023	-0.80082	0	0	KV907495.1	152755	153506	-	752	ASPCADRAFT_204227	-	-	3S6B8	S	-	OOF98523.1 hypothetical protein ASPCADRAFT_204227 [Aspergillus carbonarius ITEM 5010]	-	-	-	-	-
ASPCADRAFT_204260	17105.8	20568.6	12488.7	0.607173	-0.719821	0	0	KV907495.1	159401	164806	+	5093	ASPCADRAFT_204260	GO:0005575;GO:0005622;GO:0005623;GO:0005634;GO:0043226;GO:0043227;GO:0043229;GO:0043231;GO:0044424;GO:0044464	K20715	3S64R	T	sp|Q01371|WC1_NEUCR White collar 1 protein OS=Neurospora crassa (strain ATCC 24698 / 74-OR23-1A / CBS 708.71 / DSM 1257 / FGSC 987) OX=367110 GN=wc-1 PE=1 SV=2	OOF98525.1 hypothetical protein ASPCADRAFT_204260 [Aspergillus carbonarius ITEM 5010]	wc-1	-	GO:0005634//nucleus;GO:0043226//organelle;GO:0043227//membrane-bounded organelle;GO:0043229//intracellular organelle;GO:0043231//intracellular membrane-bounded organelle;GO:0044424//obsolete intracellular part;GO:0044464//obsolete cell part;GO:0005575//cellular_component;GO:0005622//intracellular anatomical structure;GO:0005623//obsolete cell	-	-
ASPCADRAFT_204339	4641.05	3025.89	6794.61	2.24549	1.16703	0	0	KV907495.1	359755	360806	-	871	ASPCADRAFT_204339	GO:0005575;GO:0005622;GO:0005623;GO:0005634;GO:0005737;GO:0005739;GO:0005740;GO:0005758;GO:0006091;GO:0006996;GO:0007005;GO:0008150;GO:0008152;GO:0009060;GO:0009987;GO:0015980;GO:0016043;GO:0031967;GO:0031970;GO:0031974;GO:0031975;GO:0043226;GO:0043227;GO:0043229;GO:0043231;GO:0043233;GO:0044237;GO:0044422;GO:0044424;GO:0044429;GO:0044444;GO:0044446;GO:0044464;GO:0045333;GO:0055114;GO:0070013;GO:…	K22758	3SDVW	S	sp|Q03667|MIX17_YEAST Mitochondrial intermembrane space cysteine motif-containing protein MIX17 OS=Saccharomyces cerevisiae (strain ATCC 204508 / S288c) OX=559292 GN=MIX17 PE=1 SV=1	OOF98582.1 hypothetical protein ASPCADRAFT_204339 [Aspergillus carbonarius ITEM 5010]	MIX17	GO:0055114//obsolete oxidation-reduction process;GO:0016043//cellular component organization;GO:0044237//cellular metabolic process;GO:0071840//cellular component organization or biogenesis;GO:0006091//generation of precursor metabolites and energy;GO:0006996//organelle organization;GO:0007005//mitochondrion organization;GO:0008150//biological_process;GO:0008152//metabolic process;GO:0009060//aer…	GO:0043233//organelle lumen;GO:0005634//nucleus;GO:0070013//intracellular organelle lumen;GO:0031967//organelle envelope;GO:0005737//cytoplasm;GO:0044422//obsolete organelle part;GO:0031970//organelle envelope lumen;GO:0005739//mitochondrion;GO:0044424//obsolete intracellular part;GO:0005740//mitochondrial envelope;GO:0005758//mitochondrial intermembrane space;GO:0031974//membrane-enclosed lumen;…	-	-
ASPCADRAFT_204386	21409.6	28258.2	12278.1	0.434497	-1.20258	0	0	KV907495.1	461300	465014	+	3228	ASPCADRAFT_204386	-	K09602	3S3EG	O	sp|Q9XVR6|OTUBL_CAEEL Ubiquitin thioesterase otubain-like OS=Caenorhabditis elegans OX=6239 GN=otub-1 PE=1 SV=1	OOF98616.1 hypothetical protein ASPCADRAFT_204386 [Aspergillus carbonarius ITEM 5010]	otub-1	-	-	-	-
ASPCADRAFT_204399	13444.2	16743.8	9044.83	0.540191	-0.888458	0	0	KV907495.1	496107	497585	+	1108	ASPCADRAFT_204399	GO:0002181;GO:0003674;GO:0003676;GO:0003723;GO:0003735;GO:0005198;GO:0005488;GO:0005575;GO:0005622;GO:0005623;GO:0005737;GO:0005829;GO:0005840;GO:0006412;GO:0006518;GO:0006807;GO:0008150;GO:0008152;GO:0009058;GO:0009059;GO:0009987;GO:0010467;GO:0015935;GO:0019538;GO:0022626;GO:0022627;GO:0030684;GO:0030686;GO:0032991;GO:0034641;GO:0034645;GO:0043043;GO:0043170;GO:0043226;GO:0043228;GO:0043229;GO:…	K02987	3S68T	J	sp|P87158|RS4A_SCHPO Small ribosomal subunit protein eS4A OS=Schizosaccharomyces pombe (strain 972 / ATCC 24843) OX=284812 GN=rps401 PE=2 SV=2	OOF98627.1 hypothetical protein ASPCADRAFT_204399 [Aspergillus carbonarius ITEM 5010]	rps401	GO:0006412//translation;GO:0006518//peptide metabolic process;GO:0006807//nitrogen compound metabolic process;GO:0034641//cellular nitrogen compound metabolic process;GO:0008150//biological_process;GO:0034645//cellular macromolecule biosynthetic process;GO:0008152//metabolic process;GO:0043043//peptide biosynthetic process;GO:0009058//biosynthetic process;GO:0043170//macromolecule metabolic proce…	GO:0005623//obsolete cell;GO:0005737//cytoplasm;GO:0005829//cytosol;GO:0005840//ribosome;GO:0043226//organelle;GO:0043228//non-membrane-bounded organelle;GO:0043229//intracellular organelle;GO:0044445//obsolete cytosolic part;GO:0043232//intracellular non-membrane-bounded organelle;GO:0044446//obsolete intracellular organelle part;GO:0044464//obsolete cell part;GO:1990904//ribonucleoprotein compl…	GO:0097159//organic cyclic compound binding;GO:1901363//heterocyclic compound binding;GO:0003674//molecular_function;GO:0003676//nucleic acid binding;GO:0003723//RNA binding;GO:0003735//structural constituent of ribosome;GO:0005198//structural molecule activity;GO:0005488//binding	ko03010(Ribosome)
ASPCADRAFT_204432	3576.28	4822.67	1914.42	0.396963	-1.33292	0	0	KV907495.1	571681	574586	+	2309	ASPCADRAFT_204432	-	K07300	3S562	P	sp|Q99385|VCX1_YEAST Vacuolar calcium ion transporter OS=Saccharomyces cerevisiae (strain ATCC 204508 / S288c) OX=559292 GN=VCX1 PE=1 SV=1	OOF98648.1 hypothetical protein ASPCADRAFT_204432 [Aspergillus carbonarius ITEM 5010]	VCX1	-	-	-	-
ASPCADRAFT_204522	2546.84	836.714	4827.01	5.769	2.52832	0	0	KV907495.1	1048522	1051242	+	2435	ASPCADRAFT_204522	GO:0003674;GO:0003824;GO:0003864;GO:0005575;GO:0005622;GO:0005623;GO:0005737;GO:0005739;GO:0006082;GO:0006575;GO:0006732;GO:0006766;GO:0006767;GO:0006807;GO:0008150;GO:0008152;GO:0009058;GO:0009108;GO:0009110;GO:0009987;GO:0015939;GO:0015940;GO:0016053;GO:0016740;GO:0016741;GO:0016742;GO:0019752;GO:0032787;GO:0034641;GO:0042364;GO:0042398;GO:0043226;GO:0043227;GO:0043229;GO:0043231;GO:0043436;GO:…	K00606	3SCBA	H	sp|Q9Y7B6|PANB_EMENI 3-methyl-2-oxobutanoate hydroxymethyltransferase OS=Emericella nidulans (strain FGSC A4 / ATCC 38163 / CBS 112.46 / NRRL 194 / M139) OX=227321 GN=panB PE=1 SV=1	OOF98803.1 hypothetical protein ASPCADRAFT_204522 [Aspergillus carbonarius ITEM 5010]	panB	GO:0006575//cellular modified amino acid metabolic process;GO:0006732//obsolete coenzyme metabolic process;GO:0006766//vitamin metabolic process;GO:0006767//water-soluble vitamin metabolic process;GO:0006807//nitrogen compound metabolic process;GO:0008150//biological_process;GO:0008152//metabolic process;GO:0042364//water-soluble vitamin biosynthetic process;GO:0009058//biosynthetic process;GO:00…	GO:0043226//organelle;GO:0043227//membrane-bounded organelle;GO:0043229//intracellular organelle;GO:0043231//intracellular membrane-bounded organelle;GO:0005575//cellular_component;GO:0005622//intracellular anatomical structure;GO:0005623//obsolete cell;GO:0005737//cytoplasm;GO:0005739//mitochondrion;GO:0044424//obsolete intracellular part;GO:0044444//obsolete cytoplasmic part;GO:0044464//obsolet…	GO:0003674//molecular_function;GO:0003824//catalytic activity;GO:0003864//3-methyl-2-oxobutanoate hydroxymethyltransferase activity;GO:0016740//transferase activity;GO:0016741//transferase activity, transferring one-carbon groups;GO:0016742//hydroxymethyl-, formyl- and related transferase activity	ko01240(Biosynthesis of cofactors);ko01110(Biosynthesis of secondary metabolites);ko01100(Metabolic pathways);ko00770(Pantothenate and CoA biosynthesis)
ASPCADRAFT_204595	1271.35	167.514	2743.12	16.3755	4.03347	0	0	KV907495.1	1255530	1258985	-	3236	ASPCADRAFT_204595	-	K08139	3S6EJ	P	sp|Q7EZD7|MST3_ORYSJ Sugar transport protein MST3 OS=Oryza sativa subsp. japonica OX=39947 GN=MST3 PE=2 SV=1	OOF98884.1 hypothetical protein ASPCADRAFT_204595 [Aspergillus carbonarius ITEM 5010]	MST3	-	-	-	ko04113(Meiosis)
ASPCADRAFT_204603	5251.07	7711.16	1970.96	0.255598	-1.96805	0	0	KV907495.1	1296313	1300333	+	3748	ASPCADRAFT_204603	GO:0000060;GO:0001558;GO:0003674;GO:0005048;GO:0005215;GO:0005488;GO:0005575;GO:0005622;GO:0005623;GO:0005634;GO:0005635;GO:0005737;GO:0006606;GO:0006607;GO:0006610;GO:0006810;GO:0006886;GO:0006913;GO:0008104;GO:0008139;GO:0008150;GO:0008565;GO:0010494;GO:0010570;GO:0012505;GO:0015031;GO:0015833;GO:0016020;GO:0016021;GO:0017038;GO:0031090;GO:0031224;GO:0031965;GO:0031967;GO:0031974;GO:0031975;GO:…	K20221	3S7FX	UY	sp|O60100|IMB4_SCHPO Probable importin subunit beta-4 OS=Schizosaccharomyces pombe (strain 972 / ATCC 24843) OX=284812 GN=kap123 PE=3 SV=1	OOF98895.1 hypothetical protein ASPCADRAFT_204603 [Aspergillus carbonarius ITEM 5010]	kap123	GO:0006606//protein import into nucleus;GO:0006607//NLS-bearing protein import into nucleus;GO:0006610//ribosomal protein import into nucleus;GO:0006810//transport;GO:0017038//protein import;GO:0006886//intracellular protein transport;GO:0006913//nucleocytoplasmic transport;GO:0008104//protein localization;GO:0033036//macromolecule localization;GO:0000060//obsolete protein import into nucleus, tr…	GO:0005634//nucleus;GO:0005635//nuclear envelope;GO:0005737//cytoplasm;GO:0031090//organelle membrane;GO:0031224//intrinsic component of membrane;GO:0031965//nuclear membrane;GO:0031967//organelle envelope;GO:0031974//membrane-enclosed lumen;GO:0031975//envelope;GO:0043226//organelle;GO:0031981//nuclear lumen;GO:0043227//membrane-bounded organelle;GO:0032991//protein-containing complex;GO:0043228…	GO:0003674//molecular_function;GO:0005048//signal sequence binding;GO:0005215//transporter activity;GO:0005488//binding;GO:0061608//nuclear import signal receptor activity;GO:0008139//nuclear localization sequence binding;GO:0008565//obsolete protein transporter activity;GO:0033218//amide binding;GO:0042277//peptide binding;GO:0140104//molecular carrier activity;GO:0140142//nucleocytoplasmic carr…	ko03013(Nucleocytoplasmic transport)
ASPCADRAFT_204655	18921.4	9275.05	31783.2	3.42674	1.77684	0	0	KV907495.1	1500941	1504402	+	3176	ASPCADRAFT_204655	GO:0000003;GO:0000166;GO:0000271;GO:0000741;GO:0000742;GO:0000746;GO:0000747;GO:0003674;GO:0003824;GO:0005488;GO:0005515;GO:0005524;GO:0005575;GO:0005622;GO:0005623;GO:0005634;GO:0005635;GO:0005737;GO:0005783;GO:0005788;GO:0005938;GO:0005975;GO:0005976;GO:0006073;GO:0006508;GO:0006511;GO:0006605;GO:0006612;GO:0006613;GO:0006614;GO:0006616;GO:0006620;GO:0006807;GO:0006810;GO:0006886;GO:0006950;GO:…	K09490	3S7VZ	O	sp|P59769|BIP_ASPAW Endoplasmic reticulum chaperone BiP OS=Aspergillus awamori OX=105351 GN=bipA PE=2 SV=1	OOF98958.1 hypothetical protein ASPCADRAFT_204655 [Aspergillus carbonarius ITEM 5010]	bipA	GO:0042546//cell wall biogenesis;GO:0042886//amide transport;GO:0043161//proteasome-mediated ubiquitin-dependent protein catabolic process;GO:0043170//macromolecule metabolic process;GO:0044257//cellular protein catabolic process;GO:0044260//cellular macromolecule metabolic process;GO:0044262//cellular carbohydrate metabolic process;GO:0044264//cellular polysaccharide metabolic process;GO:0044265…	GO:0043226//organelle;GO:0043227//membrane-bounded organelle;GO:0043229//intracellular organelle;GO:0043231//intracellular membrane-bounded organelle;GO:0044422//obsolete organelle part;GO:0044424//obsolete intracellular part;GO:0048471//perinuclear region of cytoplasm;GO:0044428//obsolete nuclear part;GO:0044432//obsolete endoplasmic reticulum part;GO:0005575//cellular_component;GO:0005622//intr…	GO:0043167//ion binding;GO:0043168//anion binding;GO:0051082//unfolded protein binding;GO:0005488//binding;GO:0005515//protein binding;GO:0005524//ATP binding;GO:0097159//organic cyclic compound binding;GO:0097367//carbohydrate derivative binding;GO:1901265//nucleoside phosphate binding;GO:0000166//nucleotide binding;GO:0003674//molecular_function;GO:0030554//adenyl nucleotide binding;GO:0003824/…	ko04141(Protein processing in endoplasmic reticulum);ko03060(Protein export)
ASPCADRAFT_204726	5340.07	446.485	11864.8	26.5739	4.73194	0	0	KV907495.1	1814937	1817280	+	2306	ASPCADRAFT_204726	-	-	-	-	-	OOF99065.1 hypothetical protein ASPCADRAFT_204726, partial [Aspergillus carbonarius ITEM 5010]	-	-	-	-	-
ASPCADRAFT_204800	2218.97	966.539	3888.89	4.02352	2.00846	0	0	KV907495.1	2105039	2107373	-	2335	ASPCADRAFT_204800	GO:0000003;GO:0000226;GO:0001932;GO:0001933;GO:0003006;GO:0003674;GO:0005488;GO:0005575;GO:0005622;GO:0005623;GO:0005628;GO:0005737;GO:0005815;GO:0005816;GO:0005856;GO:0005886;GO:0005938;GO:0006469;GO:0006810;GO:0006897;GO:0006996;GO:0007010;GO:0007017;GO:0007049;GO:0008150;GO:0008289;GO:0009653;GO:0009892;GO:0009987;GO:0010563;GO:0010605;GO:0010876;GO:0010927;GO:0015630;GO:0016020;GO:0016043;GO:…	K12666	3S7MB	S	sp|Q12230|LSP1_YEAST Sphingolipid long chain base-responsive protein LSP1 OS=Saccharomyces cerevisiae (strain ATCC 204508 / S288c) OX=559292 GN=LSP1 PE=1 SV=1	OOF99149.1 hypothetical protein ASPCADRAFT_204800 [Aspergillus carbonarius ITEM 5010]	LSP1	GO:0051348//negative regulation of transferase activity;GO:0051704//obsolete multi-organism process;GO:0060255//regulation of macromolecule metabolic process;GO:0065007//biological regulation;GO:0065009//regulation of molecular function;GO:0070941//eisosome assembly;GO:0071840//cellular component organization or biogenesis;GO:0010563//negative regulation of phosphorus metabolic process;GO:0010605…	GO:0070056//prospore membrane leading edge;GO:0070057//prospore membrane spindle pole body attachment site;GO:0071944//cell periphery;GO:0005623//obsolete cell;GO:0005628//prospore membrane;GO:0005737//cytoplasm;GO:0005815//microtubule organizing center;GO:0005816//spindle pole body;GO:0005856//cytoskeleton;GO:0005886//plasma membrane;GO:0005938//cell cortex;GO:0015630//microtubule cytoskeleton;G…	GO:0003674//molecular_function;GO:0005488//binding;GO:0008289//lipid binding	ko04141(Protein processing in endoplasmic reticulum);ko01100(Metabolic pathways);ko00513(Various types of N-glycan biosynthesis);ko00510(N-Glycan biosynthesis)
ASPCADRAFT_204895	23851.5	10844.5	41194.2	3.79863	1.92548	0	0	KV907495.1	2388557	2389650	+	766	ASPCADRAFT_204895	GO:0003674;GO:0005488;GO:0005515;GO:0005575;GO:0005622;GO:0005623;GO:0005737;GO:0005739;GO:0005759;GO:0006457;GO:0006458;GO:0006605;GO:0006626;GO:0006810;GO:0006839;GO:0006886;GO:0006950;GO:0006986;GO:0006996;GO:0007005;GO:0008104;GO:0008150;GO:0009987;GO:0010033;GO:0015031;GO:0015833;GO:0016043;GO:0017038;GO:0022607;GO:0030150;GO:0031974;GO:0033036;GO:0033365;GO:0034613;GO:0034622;GO:0035966;GO:…	K04078	3S98Q	O	sp|O59804|CH10_SCHPO 10 kDa heat shock protein, mitochondrial OS=Schizosaccharomyces pombe (strain 972 / ATCC 24843) OX=284812 GN=hsp10 PE=1 SV=1	OOF99242.1 hypothetical protein ASPCADRAFT_204895 [Aspergillus carbonarius ITEM 5010]	hsp10	GO:0006457//protein folding;GO:0006458//'de novo' protein folding;GO:0006605//protein targeting;GO:0006626//protein targeting to mitochondrion;GO:0006810//transport;GO:0006839//mitochondrial transport;GO:0006886//intracellular protein transport;GO:0030150//protein import into mitochondrial matrix;GO:0006950//response to stress;GO:0006986//response to unfolded protein;GO:0033036//macromolecule loc…	GO:0031974//membrane-enclosed lumen;GO:0044424//obsolete intracellular part;GO:0044429//obsolete mitochondrial part;GO:0044444//obsolete cytoplasmic part;GO:0044446//obsolete intracellular organelle part;GO:0044464//obsolete cell part;GO:0005575//cellular_component;GO:0005622//intracellular anatomical structure;GO:0070013//intracellular organelle lumen;GO:0005623//obsolete cell;GO:0005737//cytopl…	GO:0003674//molecular_function;GO:0005488//binding;GO:0046872//metal ion binding;GO:0005515//protein binding;GO:0043167//ion binding;GO:0043169//cation binding;GO:0051082//unfolded protein binding;GO:0051087//chaperone binding	-
ASPCADRAFT_205500	4930.23	6580.35	2730.08	0.414884	-1.26922	0	0	KV907496.1	1914395	1917512	-	2840	ASPCADRAFT_205500	GO:0000981;GO:0001079;GO:0001080;GO:0001128;GO:0003674;GO:0003676;GO:0003677;GO:0003700;GO:0003712;GO:0003713;GO:0005488;GO:0005575;GO:0005622;GO:0005623;GO:0005634;GO:0005737;GO:0006139;GO:0006206;GO:0006208;GO:0006212;GO:0006351;GO:0006352;GO:0006355;GO:0006357;GO:0006366;GO:0006367;GO:0006725;GO:0006807;GO:0006808;GO:0007154;GO:0007584;GO:0008150;GO:0008152;GO:0009056;GO:0009057;GO:0009058;GO:…	-	3SB11	K	sp|A2QJF9|PRTT_ASPNC Transcriptional activator of proteases prtT OS=Aspergillus niger (strain ATCC MYA-4892 / CBS 513.88 / FGSC A1513) OX=425011 GN=prtT PE=3 SV=1	OOF98246.1 hypothetical protein ASPCADRAFT_205500 [Aspergillus carbonarius ITEM 5010]	prtT	GO:0050794//regulation of cellular process;GO:0050896//response to stimulus;GO:0051123//RNA polymerase II preinitiation complex assembly;GO:0051171//regulation of nitrogen compound metabolic process;GO:0051173//positive regulation of nitrogen compound metabolic process;GO:0051246//regulation of protein metabolic process;GO:0051252//regulation of RNA metabolic process;GO:0071704//organic substance…	GO:0005575//cellular_component;GO:0005622//intracellular anatomical structure;GO:0005623//obsolete cell;GO:0005634//nucleus;GO:0005737//cytoplasm;GO:0044424//obsolete intracellular part;GO:0044464//obsolete cell part;GO:0043226//organelle;GO:0043227//membrane-bounded organelle;GO:0043229//intracellular organelle;GO:0043231//intracellular membrane-bounded organelle	GO:0097159//organic cyclic compound binding;GO:0003713//transcription coactivator activity;GO:0005488//binding;GO:0000981//DNA-binding transcription factor activity, RNA polymerase II-specific;GO:0001128//obsolete RNA polymerase II transcription coactivator activity involved in preinitiation complex assembly;GO:0003674//molecular_function;GO:0003676//nucleic acid binding;GO:0003677//DNA binding;G…	-
ASPCADRAFT_205514	4142.58	2097.99	6868.7	3.27395	1.71103	0	0	KV907496.1	1964058	1966919	+	2753	ASPCADRAFT_205514	GO:0000302;GO:0003674;GO:0003824;GO:0005215;GO:0005575;GO:0005622;GO:0005623;GO:0005737;GO:0005739;GO:0005740;GO:0005743;GO:0005773;GO:0005774;GO:0006810;GO:0006839;GO:0006857;GO:0006950;GO:0006979;GO:0008150;GO:0009636;GO:0009987;GO:0010035;GO:0015399;GO:0015405;GO:0015421;GO:0015440;GO:0015833;GO:0016020;GO:0016021;GO:0016462;GO:0016787;GO:0016817;GO:0016818;GO:0016887;GO:0017111;GO:0019866;GO:…	K05657	3S829	Q	sp|Q4WPP6|MDR2_ASPFU ABC multidrug transporter mdr2 OS=Aspergillus fumigatus (strain ATCC MYA-4609 / CBS 101355 / FGSC A1100 / Af293) OX=330879 GN=mdr2 PE=2 SV=1	OOF98258.1 hypothetical protein ASPCADRAFT_205514 [Aspergillus carbonarius ITEM 5010]	mdr2	GO:0006810//transport;GO:0006839//mitochondrial transport;GO:0006857//oligopeptide transport;GO:0006950//response to stress;GO:0006979//response to oxidative stress;GO:0008150//biological_process;GO:0035690//cellular response to xenobiotic stimulus;GO:0042221//response to chemical;GO:0042493//response to xenobiotic stimulus;GO:0042542//response to hydrogen peroxide;GO:0042886//amide transport;GO:…	GO:0005740//mitochondrial envelope;GO:0005743//mitochondrial inner membrane;GO:0005773//vacuole;GO:0005774//vacuolar membrane;GO:0019866//organelle inner membrane;GO:0031090//organelle membrane;GO:0044464//obsolete cell part;GO:0043226//organelle;GO:0043227//membrane-bounded organelle;GO:0005575//cellular_component;GO:0005622//intracellular anatomical structure;GO:0005623//obsolete cell;GO:000573…	GO:0016462//pyrophosphatase activity;GO:0016787//hydrolase activity;GO:0016817//hydrolase activity, acting on acid anhydrides;GO:0016818//hydrolase activity, acting on acid anhydrides, in phosphorus-containing anhydrides;GO:0016887//ATP hydrolysis activity;GO:0017111//nucleoside-triphosphatase activity;GO:0022804//active transmembrane transporter activity;GO:0022857//transmembrane transporter act…	ko02010(ABC transporters)
ASPCADRAFT_205528	2378.17	322.039	5119.67	15.8977	3.99075	0	0	KV907496.1	2000693	2001760	+	962	ASPCADRAFT_205528	-	K00456	3S917	E	sp|D1MF76|CDO_ARTBE Cysteine dioxygenase OS=Arthroderma benhamiae OX=63400 GN=CDO1 PE=1 SV=1	OOF98273.1 hypothetical protein ASPCADRAFT_205528 [Aspergillus carbonarius ITEM 5010]	CDO1	-	-	-	ko01100(Metabolic pathways);ko00430(Taurine and hypotaurine metabolism);ko00270(Cysteine and methionine metabolism)
ASPCADRAFT_205535	1053.85	414.542	1906.25	4.59845	2.20115	0	0	KV907496.1	2023273	2024765	-	1493	ASPCADRAFT_205535	-	K15319	3S8W5	C	sp|Q0UI02|ELCB_PHANO Dual O-methyltransferase/FAD-dependent monooxygenase elcB OS=Phaeosphaeria nodorum (strain SN15 / ATCC MYA-4574 / FGSC 10173) OX=321614 GN=elcB PE=1 SV=2	OOF98282.1 hypothetical protein ASPCADRAFT_205535 [Aspergillus carbonarius ITEM 5010]	elcB	-	-	-	-
ASPCADRAFT_205538	5755.86	3410.47	8883.04	2.60464	1.38108	0	0	KV907496.1	2035518	2039371	+	3744	ASPCADRAFT_205538	-	-	3SEPU	-	-	OOF98285.1 hypothetical protein ASPCADRAFT_205538 [Aspergillus carbonarius ITEM 5010]	-	-	-	-	-
ASPCADRAFT_205950	8088.33	3051.35	14804.3	4.85172	2.2785	0	0	KV907497.1	697490	698287	-	676	ASPCADRAFT_205950	-	-	3S9J5	-	-	OOF97150.1 hypothetical protein ASPCADRAFT_205950 [Aspergillus carbonarius ITEM 5010]	-	-	-	-	-
ASPCADRAFT_205956	84913	101211	63181.9	0.624257	-0.679788	0	0	KV907497.1	708048	710289	+	2100	ASPCADRAFT_205956	-	-	3S86V	S	-	OOF97154.1 hypothetical protein ASPCADRAFT_205956 [Aspergillus carbonarius ITEM 5010]	-	-	-	-	-
ASPCADRAFT_206018	7784.78	3858.22	13020.2	3.37466	1.75474	0	0	KV907497.1	840994	841483	+	490	ASPCADRAFT_206018	-	-	-	-	-	OOF97196.1 hypothetical protein ASPCADRAFT_206018 [Aspergillus carbonarius ITEM 5010]	-	-	-	-	-
ASPCADRAFT_206030	12570.5	17645.5	5803.91	0.328918	-1.6042	0	0	KV907497.1	879202	883364	+	3888	ASPCADRAFT_206030	GO:0000322;GO:0000323;GO:0000324;GO:0000329;GO:0003674;GO:0005215;GO:0005315;GO:0005575;GO:0005622;GO:0005623;GO:0005737;GO:0005773;GO:0005774;GO:0006082;GO:0006793;GO:0006797;GO:0006810;GO:0006811;GO:0006817;GO:0006820;GO:0008150;GO:0008152;GO:0008509;GO:0008514;GO:0009987;GO:0010966;GO:0015075;GO:0015169;GO:0015291;GO:0015318;GO:0015605;GO:0015698;GO:0015711;GO:0015748;GO:0015794;GO:0016020;GO:…	K14430	3S8CI	P	sp|O59712|YBH4_SCHPO Uncharacterized transporter C3B8.04c OS=Schizosaccharomyces pombe (strain 972 / ATCC 24843) OX=284812 GN=SPBC3B8.04c PE=3 SV=1	OOF97207.1 hypothetical protein ASPCADRAFT_206030 [Aspergillus carbonarius ITEM 5010]	SPBC3B8.04c	GO:0006082//organic acid metabolic process;GO:0006793//phosphorus metabolic process;GO:0006797//polyphosphate metabolic process;GO:0006810//transport;GO:0006811//ion transport;GO:0015698//inorganic anion transport;GO:0006817//phosphate ion transport;GO:0015711//organic anion transport;GO:0015748//organophosphate ester transport;GO:0015794//glycerol-3-phosphate transmembrane transport;GO:0043269//…	GO:0005623//obsolete cell;GO:0005737//cytoplasm;GO:0005773//vacuole;GO:0005774//vacuolar membrane;GO:0016020//membrane;GO:0043231//intracellular membrane-bounded organelle;GO:0016021//integral component of membrane;GO:0044232//organelle membrane contact site;GO:0000322//storage vacuole;GO:0044422//obsolete organelle part;GO:0000323//lytic vacuole;GO:0044424//obsolete intracellular part;GO:0000324…	GO:0015318//inorganic molecular entity transmembrane transporter activity;GO:0015605//organophosphate ester transmembrane transporter activity;GO:0022804//active transmembrane transporter activity;GO:0022857//transmembrane transporter activity;GO:0003674//molecular_function;GO:0005215//transporter activity;GO:0005315//inorganic phosphate transmembrane transporter activity;GO:1901505//carbohydrate…	-
ASPCADRAFT_206032	22028.7	29968.2	11442.6	0.381825	-1.38901	0	0	KV907497.1	885169	886703	+	1437	ASPCADRAFT_206032	-	-	20IA0	-	-	OOF97208.1 hypothetical protein ASPCADRAFT_206032 [Aspergillus carbonarius ITEM 5010]	-	-	-	-	-
ASPCADRAFT_206046	7763.26	5586.03	10666.2	1.90945	0.933155	0	0	KV907497.1	928893	932386	-	3494	ASPCADRAFT_206046	GO:0003674;GO:0003824;GO:0005575;GO:0005622;GO:0005623;GO:0005737;GO:0008150;GO:0008152;GO:0016491;GO:0016638;GO:0016639;GO:0044424;GO:0044464;GO:0055114	K03854	3S33P	E	sp|P53110|YGP9_YEAST Uncharacterized protein YGL159W OS=Saccharomyces cerevisiae (strain ATCC 204508 / S288c) OX=559292 GN=YGL159W PE=1 SV=1	OOF97223.1 hypothetical protein ASPCADRAFT_206046 [Aspergillus carbonarius ITEM 5010]	YGL159W	GO:0008150//biological_process;GO:0008152//metabolic process;GO:0055114//obsolete oxidation-reduction process	GO:0005622//intracellular anatomical structure;GO:0005623//obsolete cell;GO:0005737//cytoplasm;GO:0044424//obsolete intracellular part;GO:0044464//obsolete cell part;GO:0005575//cellular_component	GO:0016491//oxidoreductase activity;GO:0016638//oxidoreductase activity, acting on the CH-NH2 group of donors;GO:0016639//oxidoreductase activity, acting on the CH-NH2 group of donors, NAD or NADP as acceptor;GO:0003674//molecular_function;GO:0003824//catalytic activity	-
ASPCADRAFT_206054	4625.97	2471.8	7498.19	3.03349	1.60098	0	0	KV907497.1	946719	950836	-	3537	ASPCADRAFT_206054	-	K18798	3S2SY	T	sp|Q54PQ4|GEFA_DICDI Ras guanine nucleotide exchange factor A OS=Dictyostelium discoideum OX=44689 GN=gefA PE=1 SV=1	OOF97231.1 hypothetical protein ASPCADRAFT_206054 [Aspergillus carbonarius ITEM 5010]	gefA	-	-	-	-
ASPCADRAFT_206158	2447.02	1411.46	3827.76	2.71191	1.43931	0	0	KV907497.1	1318691	1320717	+	1798	ASPCADRAFT_206158	-	K12386	3S37U	E	sp|Q54WT7|CTNS_DICDI Cystinosin homolog OS=Dictyostelium discoideum OX=44689 GN=ctns PE=3 SV=1	OOF97340.1 hypothetical protein ASPCADRAFT_206158 [Aspergillus carbonarius ITEM 5010]	ctns	-	-	-	-
ASPCADRAFT_206172	6640.69	8519.77	4135.25	0.485372	-1.04284	0	0	KV907497.1	1359721	1361292	+	1572	ASPCADRAFT_206172	GO:0003674;GO:0003824;GO:0005575;GO:0005622;GO:0005623;GO:0005634;GO:0005737;GO:0005829;GO:0006081;GO:0006098;GO:0006139;GO:0006403;GO:0006405;GO:0006409;GO:0006611;GO:0006725;GO:0006732;GO:0006733;GO:0006739;GO:0006753;GO:0006793;GO:0006796;GO:0006807;GO:0006810;GO:0006886;GO:0006913;GO:0008104;GO:0008150;GO:0008152;GO:0009051;GO:0009117;GO:0009987;GO:0015031;GO:0015833;GO:0015931;GO:0016787;GO:…	K01057	3S2VC	G	sp|O74455|6PGL_SCHPO Probable 6-phosphogluconolactonase OS=Schizosaccharomyces pombe (strain 972 / ATCC 24843) OX=284812 GN=SPCC16C4.10 PE=3 SV=1	OOF97354.1 hypothetical protein ASPCADRAFT_206172 [Aspergillus carbonarius ITEM 5010]	SPCC16C4.10	GO:0006098//pentose-phosphate shunt;GO:0006139//nucleobase-containing compound metabolic process;GO:0006403//RNA localization;GO:0006405//RNA export from nucleus;GO:0006409//tRNA export from nucleus;GO:0006611//protein export from nucleus;GO:0006725//cellular aromatic compound metabolic process;GO:0009051//pentose-phosphate shunt, oxidative branch;GO:0006732//obsolete coenzyme metabolic process;G…	GO:0043229//intracellular organelle;GO:0043231//intracellular membrane-bounded organelle;GO:0044424//obsolete intracellular part;GO:0044444//obsolete cytoplasmic part;GO:0044464//obsolete cell part;GO:0005575//cellular_component;GO:0005622//intracellular anatomical structure;GO:0005623//obsolete cell;GO:0005634//nucleus;GO:0005737//cytoplasm;GO:0005829//cytosol;GO:0043226//organelle;GO:0043227//m…	GO:0016787//hydrolase activity;GO:0016788//hydrolase activity, acting on ester bonds;GO:0017057//6-phosphogluconolactonase activity;GO:0003674//molecular_function;GO:0003824//catalytic activity;GO:0052689//carboxylic ester hydrolase activity	ko01200(Carbon metabolism);ko01110(Biosynthesis of secondary metabolites);ko01100(Metabolic pathways);ko00030(Pentose phosphate pathway)
ASPCADRAFT_206287	12293.5	6674.96	19784.9	2.96404	1.56757	0	0	KV907497.1	1665259	1669731	-	4079	ASPCADRAFT_206287	GO:0005575;GO:0005622;GO:0005623;GO:0005737;GO:0005777;GO:0005782;GO:0006508;GO:0006605;GO:0006625;GO:0006807;GO:0006810;GO:0006886;GO:0006996;GO:0007031;GO:0008104;GO:0008150;GO:0008152;GO:0009987;GO:0010467;GO:0015031;GO:0015833;GO:0016043;GO:0016485;GO:0019538;GO:0031907;GO:0031974;GO:0033036;GO:0033365;GO:0034613;GO:0042579;GO:0042886;GO:0043170;GO:0043226;GO:0043227;GO:0043229;GO:0043231;GO:…	K01338	3S595	O	sp|A2RAF6|LONP2_ASPNC Lon protease homolog 2, peroxisomal OS=Aspergillus niger (strain ATCC MYA-4892 / CBS 513.88 / FGSC A1513) OX=425011 GN=An18g02980 PE=3 SV=1	OOF97453.1 hypothetical protein ASPCADRAFT_206287 [Aspergillus carbonarius ITEM 5010]	An18g02980	GO:0006807//nitrogen compound metabolic process;GO:0006810//transport;GO:0006886//intracellular protein transport;GO:0006996//organelle organization;GO:0007031//peroxisome organization;GO:0008104//protein localization;GO:0008150//biological_process;GO:0008152//metabolic process;GO:0042886//amide transport;GO:0009987//cellular process;GO:0043170//macromolecule metabolic process;GO:0010467//gene ex…	GO:0042579//microbody;GO:0043226//organelle;GO:0043227//membrane-bounded organelle;GO:0043229//intracellular organelle;GO:0043231//intracellular membrane-bounded organelle;GO:0043233//organelle lumen;GO:0070013//intracellular organelle lumen;GO:0005575//cellular_component;GO:0005622//intracellular anatomical structure;GO:0005623//obsolete cell;GO:0005737//cytoplasm;GO:0005777//peroxisome;GO:00057…	-	-
ASPCADRAFT_206352	29068	21893.1	38634.7	1.7647	0.819422	0	0	KV907497.1	1945090	1948764	-	3561	ASPCADRAFT_206352	GO:0000166;GO:0000426;GO:0001678;GO:0003674;GO:0003676;GO:0003723;GO:0003729;GO:0003824;GO:0003872;GO:0005488;GO:0005524;GO:0005575;GO:0005622;GO:0005623;GO:0005737;GO:0005739;GO:0005829;GO:0005945;GO:0005975;GO:0005996;GO:0006002;GO:0006006;GO:0006007;GO:0006082;GO:0006090;GO:0006091;GO:0006096;GO:0006139;GO:0006163;GO:0006164;GO:0006165;GO:0006725;GO:0006732;GO:0006733;GO:0006734;GO:0006735;GO:…	K00850	3S3XT	F	sp|P78985|PFKA_ASPNG ATP-dependent 6-phosphofructokinase OS=Aspergillus niger OX=5061 GN=pfkA PE=3 SV=1	OOF97530.1 hypothetical protein ASPCADRAFT_206352 [Aspergillus carbonarius ITEM 5010]	pfkA	GO:0019320//hexose catabolic process;GO:0019359//nicotinamide nucleotide biosynthetic process;GO:0019362//pyridine nucleotide metabolic process;GO:0019363//pyridine nucleotide biosynthetic process;GO:0019438//aromatic compound biosynthetic process;GO:0019439//aromatic compound catabolic process;GO:0019637//organophosphate metabolic process;GO:0031329//regulation of cellular catabolic process;GO:0…	GO:0032991//protein-containing complex;GO:0043226//organelle;GO:0043227//membrane-bounded organelle;GO:0043229//intracellular organelle;GO:0043231//intracellular membrane-bounded organelle;GO:0044424//obsolete intracellular part;GO:0044444//obsolete cytoplasmic part;GO:0044445//obsolete cytosolic part;GO:0044464//obsolete cell part;GO:0005575//cellular_component;GO:0005622//intracellular anatomic…	GO:0032553//ribonucleotide binding;GO:0032555//purine ribonucleotide binding;GO:0032559//adenyl ribonucleotide binding;GO:0043167//ion binding;GO:0043168//anion binding;GO:0005488//binding;GO:0005524//ATP binding;GO:0008443//phosphofructokinase activity;GO:1901363//heterocyclic compound binding;GO:0097159//organic cyclic compound binding;GO:0097367//carbohydrate derivative binding;GO:0000166//nuc…	ko03018(RNA degradation);ko01230(Biosynthesis of amino acids);ko01200(Carbon metabolism);ko01110(Biosynthesis of secondary metabolites);ko01100(Metabolic pathways);ko00680(Methane metabolism);ko00052(Galactose metabolism);ko00051(Fructose and mannose metabolism);ko00030(Pentose phosphate pathway);ko00010(Glycolysis / Gluconeogenesis)
ASPCADRAFT_206366	13002	4527.52	24301.4	5.36748	2.42424	0	0	KV907497.1	1981016	1982351	+	1283	ASPCADRAFT_206366	GO:0003674;GO:0003824;GO:0004089;GO:0005575;GO:0005622;GO:0005623;GO:0005634;GO:0005737;GO:0005739;GO:0005740;GO:0005758;GO:0006730;GO:0006950;GO:0006979;GO:0008150;GO:0008152;GO:0009636;GO:0009987;GO:0010033;GO:0010035;GO:0010037;GO:0016829;GO:0016835;GO:0016836;GO:0031967;GO:0031970;GO:0031974;GO:0031975;GO:0033554;GO:0034599;GO:0035690;GO:0036166;GO:0042221;GO:0042493;GO:0043226;GO:0043227;GO:…	K01673	3S3V0	P	sp|Q5BCC5|CAN_EMENI Carbonic anhydrase OS=Emericella nidulans (strain FGSC A4 / ATCC 38163 / CBS 112.46 / NRRL 194 / M139) OX=227321 GN=AN1805 PE=1 SV=2	OOF97542.1 hypothetical protein ASPCADRAFT_206366 [Aspergillus carbonarius ITEM 5010]	AN1805	GO:0006730//one-carbon metabolic process;GO:0006950//response to stress;GO:0006979//response to oxidative stress;GO:0008150//biological_process;GO:0008152//metabolic process;GO:0034599//cellular response to oxidative stress;GO:0009636//response to toxic substance;GO:0035690//cellular response to xenobiotic stimulus;GO:0009987//cellular process;GO:0036166//phenotypic switching;GO:0010033//response…	GO:0005740//mitochondrial envelope;GO:0005758//mitochondrial intermembrane space;GO:0043226//organelle;GO:0043227//membrane-bounded organelle;GO:0043229//intracellular organelle;GO:0043231//intracellular membrane-bounded organelle;GO:0043233//organelle lumen;GO:0070013//intracellular organelle lumen;GO:0005575//cellular_component;GO:0005622//intracellular anatomical structure;GO:0005623//obsolete…	GO:0003674//molecular_function;GO:0003824//catalytic activity;GO:0004089//carbonate dehydratase activity;GO:0016829//lyase activity;GO:0016835//carbon-oxygen lyase activity;GO:0016836//hydro-lyase activity	ko01100(Metabolic pathways);ko00910(Nitrogen metabolism)
ASPCADRAFT_206396	202325	53375.6	400925	7.51139	2.90908	0	0	KV907497.1	2163653	2164699	+	1047	ASPCADRAFT_206396	-	K13993	3SFJP	O	sp|P40920|HSP30_EMENI 30 kDa heat shock protein OS=Emericella nidulans (strain FGSC A4 / ATCC 38163 / CBS 112.46 / NRRL 194 / M139) OX=227321 GN=hsp30 PE=2 SV=1	OOF97603.1 hypothetical protein ASPCADRAFT_206396 [Aspergillus carbonarius ITEM 5010]	hsp30	-	-	-	ko04141(Protein processing in endoplasmic reticulum)
ASPCADRAFT_206408	340.785	7.58509	785.051	103.499	6.69348	0	0	KV907497.1	2246959	2248565	-	1548	ASPCADRAFT_206408	-	K15923	3S6V4	C	sp|A0A2V5HCN7|PYVE_ASPV1 FAD-linked oxidoreductase pyvE OS=Aspergillus violaceofuscus (strain CBS 115571) OX=1450538 GN=pyvE PE=3 SV=1	OOF97633.1 hypothetical protein ASPCADRAFT_206408 [Aspergillus carbonarius ITEM 5010]	pyvE	-	-	-	ko00511(Other glycan degradation)
ASPCADRAFT_206497	3206.09	757.567	6470.79	8.54154	3.0945	0	0	KV907498.1	330271	331622	-	1352	ASPCADRAFT_206497	-	K06911	3S40Y	S	sp|O00625|PIR_HUMAN Pirin OS=Homo sapiens OX=9606 GN=PIR PE=1 SV=1	OOF96316.1 hypothetical protein ASPCADRAFT_206497 [Aspergillus carbonarius ITEM 5010]	PIR	-	-	-	-
ASPCADRAFT_206557	7005.52	3907.55	11136.1	2.84991	1.51091	0	0	KV907498.1	525696	528254	+	2424	ASPCADRAFT_206557	GO:0003674;GO:0003756;GO:0003824;GO:0005575;GO:0005622;GO:0005623;GO:0005737;GO:0005783;GO:0005789;GO:0006457;GO:0006464;GO:0006807;GO:0008150;GO:0008152;GO:0009987;GO:0012505;GO:0015035;GO:0015036;GO:0016020;GO:0016491;GO:0016667;GO:0016670;GO:0016853;GO:0016860;GO:0016864;GO:0016972;GO:0019538;GO:0031984;GO:0034975;GO:0036211;GO:0042175;GO:0043170;GO:0043226;GO:0043227;GO:0043229;GO:0043231;GO:…	K10976	3S60Q	O	sp|Q7SEY9|ERO1_NEUCR Endoplasmic reticulum oxidoreductin-1 OS=Neurospora crassa (strain ATCC 24698 / 74-OR23-1A / CBS 708.71 / DSM 1257 / FGSC 987) OX=367110 GN=ero-1 PE=3 SV=1	OOF96370.1 hypothetical protein ASPCADRAFT_206557 [Aspergillus carbonarius ITEM 5010]	ero-1	GO:0006457//protein folding;GO:0006464//cellular protein modification process;GO:0006807//nitrogen compound metabolic process;GO:0008150//biological_process;GO:0008152//metabolic process;GO:0009987//cellular process;GO:0036211//protein modification process;GO:0043170//macromolecule metabolic process;GO:0071704//organic substance metabolic process;GO:0043412//macromolecule modification;GO:0044237/…	GO:0012505//endomembrane system;GO:0042175//nuclear outer membrane-endoplasmic reticulum membrane network;GO:0016020//membrane;GO:0043226//organelle;GO:0043227//membrane-bounded organelle;GO:0043229//intracellular organelle;GO:0043231//intracellular membrane-bounded organelle;GO:0098827//endoplasmic reticulum subcompartment;GO:0005575//cellular_component;GO:0005622//intracellular anatomical struc…	GO:0015035//protein-disulfide reductase activity;GO:0015036//disulfide oxidoreductase activity;GO:0140096//catalytic activity, acting on a protein;GO:0003674//molecular_function;GO:0003756//protein disulfide isomerase activity;GO:0003824//catalytic activity;GO:0016491//oxidoreductase activity;GO:0016667//oxidoreductase activity, acting on a sulfur group of donors;GO:0016670//oxidoreductase activi…	ko04141(Protein processing in endoplasmic reticulum)
ASPCADRAFT_206663	3594.58	2248.13	5389.86	2.39748	1.26152	0	0	KV907498.1	926920	930629	+	3346	ASPCADRAFT_206663	-	K11982	3SE8K	O	sp|Q90972|RNF13_CHICK E3 ubiquitin-protein ligase RNF13 OS=Gallus gallus OX=9031 GN=RNF13 PE=1 SV=1	OOF96484.1 hypothetical protein ASPCADRAFT_206663 [Aspergillus carbonarius ITEM 5010]	RNF13	-	-	-	-
ASPCADRAFT_206691	89254.5	58302.5	130524	2.23874	1.16269	0	0	KV907498.1	1017620	1020423	-	2573	ASPCADRAFT_206691	GO:0001405;GO:0003674;GO:0003824;GO:0005488;GO:0005515;GO:0005575;GO:0005576;GO:0005618;GO:0005622;GO:0005623;GO:0005737;GO:0005739;GO:0005740;GO:0005743;GO:0005744;GO:0005759;GO:0005886;GO:0006457;GO:0006605;GO:0006626;GO:0006790;GO:0006810;GO:0006839;GO:0006886;GO:0006950;GO:0006970;GO:0006996;GO:0007005;GO:0008104;GO:0008150;GO:0008152;GO:0009277;GO:0009295;GO:0009628;GO:0009847;GO:0009893;GO:…	K04043	3S41E	O	sp|Q5B0C0|HSP7M_EMENI Iron-sulfur cluster biogenesis chaperone, mitochondrial OS=Emericella nidulans (strain FGSC A4 / ATCC 38163 / CBS 112.46 / NRRL 194 / M139) OX=227321 GN=AN6010 PE=1 SV=1	OOF96512.1 hypothetical protein ASPCADRAFT_206691 [Aspergillus carbonarius ITEM 5010]	AN6010	GO:0048518//positive regulation of biological process;GO:0048522//positive regulation of cellular process;GO:0050789//regulation of biological process;GO:0050790//regulation of catalytic activity;GO:0050794//regulation of cellular process;GO:0050896//response to stimulus;GO:0051052//regulation of DNA metabolic process;GO:0060255//regulation of macromolecule metabolic process;GO:0051054//positive …	GO:0062039//biofilm matrix;GO:0062040//fungal biofilm matrix;GO:0070013//intracellular organelle lumen;GO:0098796//membrane protein complex;GO:0098798//mitochondrial protein-containing complex;GO:0098800//inner mitochondrial membrane protein complex;GO:0005623//obsolete cell;GO:0005737//cytoplasm;GO:0005739//mitochondrion;GO:0005740//mitochondrial envelope;GO:0005743//mitochondrial inner membrane…	GO:0051082//unfolded protein binding;GO:0017111//nucleoside-triphosphatase activity;GO:0030234//enzyme regulator activity;GO:0003674//molecular_function;GO:0003824//catalytic activity;GO:0005488//binding;GO:0005515//protein binding;GO:0098772//molecular function regulator;GO:0016462//pyrophosphatase activity;GO:0016787//hydrolase activity;GO:0016817//hydrolase activity, acting on acid anhydrides;…	ko03018(RNA degradation)
ASPCADRAFT_206876	5165.01	7030.16	2678.14	0.38095	-1.39233	0	0	KV907498.1	1619371	1620839	+	1377	ASPCADRAFT_206876	-	K00472	3SF93	S	sp|P9WEN7|CCTP2_TALIS Chlorinase cctP2 OS=Talaromyces islandicus OX=28573 GN=cctP2 PE=1 SV=1	OOF96698.1 hypothetical protein ASPCADRAFT_206876 [Aspergillus carbonarius ITEM 5010]	cctP2	-	-	-	ko01100(Metabolic pathways);ko00330(Arginine and proline metabolism)
ASPCADRAFT_206897	3055.54	1195.56	5535.52	4.63006	2.21103	0	0	KV907498.1	1680174	1683056	+	2715	ASPCADRAFT_206897	-	-	3S7C1	-	-	OOF96720.1 hypothetical protein ASPCADRAFT_206897 [Aspergillus carbonarius ITEM 5010]	-	-	-	-	-
ASPCADRAFT_206950	17437	6523.49	31988.3	4.90355	2.29383	0	0	KV907498.1	1888435	1893309	-	4710	ASPCADRAFT_206950	-	K11838	3S603	O	sp|Q09879|UBP72_SCHPO Ubiquitin carboxyl-terminal hydrolase 5 OS=Schizosaccharomyces pombe (strain 972 / ATCC 24843) OX=284812 GN=ubp5 PE=1 SV=3	OOF96786.1 hypothetical protein ASPCADRAFT_206950 [Aspergillus carbonarius ITEM 5010]	ubp5	-	-	-	ko03083(Polycomb repressive complex)
ASPCADRAFT_206965	6379.97	4480.79	8912.21	1.98898	0.992031	0	0	KV907498.1	1988081	1989176	+	1096	ASPCADRAFT_206965	-	K01183	-	-	sp|D4ALG0|LYSM1_ARTBC LysM domain-containing protein ARB_05157 OS=Arthroderma benhamiae (strain ATCC MYA-4681 / CBS 112371) OX=663331 GN=ARB_05157 PE=1 SV=1	OOF96819.1 carbohydrate-binding module family 50 protein [Aspergillus carbonarius ITEM 5010]	ARB_05157	-	-	-	ko01100(Metabolic pathways);ko00520(Amino sugar and nucleotide sugar metabolism)
ASPCADRAFT_206970	13027.9	7733.97	20086.4	2.59717	1.37694	0	0	KV907498.1	2006707	2007873	-	1068	ASPCADRAFT_206970	-	K22211	3SE8G	S	sp|Q5AF03|HSP31_CANAL Glyoxalase 3 OS=Candida albicans (strain SC5314 / ATCC MYA-2876) OX=237561 GN=GLX3 PE=1 SV=1	OOF96828.1 hypothetical protein ASPCADRAFT_206970 [Aspergillus carbonarius ITEM 5010]	GLX3	-	-	-	ko01100(Metabolic pathways);ko00620(Pyruvate metabolism)
ASPCADRAFT_206974	1556.26	784.093	2585.81	3.29784	1.72152	0	0	KV907498.1	2009490	2012383	-	2840	ASPCADRAFT_206974	-	K09580	3S3TJ	C	sp|I1RV17|BUT77_GIBZE NADH:flavin oxidoreductase FG08077 OS=Gibberella zeae (strain ATCC MYA-4620 / CBS 123657 / FGSC 9075 / NRRL 31084 / PH-1) OX=229533 GN=FG08077 PE=2 SV=1	OOF96830.1 hypothetical protein ASPCADRAFT_206974 [Aspergillus carbonarius ITEM 5010]	FG08077	-	-	-	ko04141(Protein processing in endoplasmic reticulum)
ASPCADRAFT_206982	1321.15	2019.96	389.401	0.192777	-2.375	0	0	KV907498.1	2031089	2033145	+	1910	ASPCADRAFT_206982	-	K08157	3SBRX	S	sp|Q07824|TPO1_YEAST Polyamine transporter 1 OS=Saccharomyces cerevisiae (strain ATCC 204508 / S288c) OX=559292 GN=TPO1 PE=1 SV=1	OOF96841.1 hypothetical protein ASPCADRAFT_206982 [Aspergillus carbonarius ITEM 5010]	TPO1	-	-	-	-
ASPCADRAFT_206989	2285.56	208.041	5055.58	24.3009	4.60294	0	0	KV907498.1	2063605	2067051	-	3447	ASPCADRAFT_206989	-	K00155	3SBMS	Q	sp|B8NTZ9|LNAA_ASPFN Aldehyde reductase lnaA OS=Aspergillus flavus (strain ATCC 200026 / FGSC A1120 / IAM 13836 / NRRL 3357 / JCM 12722 / SRRC 167) OX=332952 GN=lnaA PE=2 SV=1	OOF96856.1 hypothetical protein ASPCADRAFT_206989 [Aspergillus carbonarius ITEM 5010]	lnaA	-	-	-	-
ASPCADRAFT_207072	19058.2	24324.2	12036.9	0.494854	-1.01493	0	0	KV907499.1	351137	352936	-	1743	ASPCADRAFT_207072	GO:0000122;GO:0000228;GO:0000785;GO:0000790;GO:0000976;GO:0000977;GO:0000978;GO:0000981;GO:0000987;GO:0000988;GO:0000989;GO:0001012;GO:0001067;GO:0001076;GO:0001079;GO:0001080;GO:0001134;GO:0001135;GO:0001190;GO:0001191;GO:0003674;GO:0003676;GO:0003677;GO:0003682;GO:0003690;GO:0003700;GO:0005488;GO:0005575;GO:0005622;GO:0005623;GO:0005634;GO:0005667;GO:0005694;GO:0006139;GO:0006351;GO:0006355;GO:…	K09464	3S9DQ	K	sp|Q00096|CPCA_ASPNG Cross-pathway control protein A OS=Aspergillus niger OX=5061 GN=cpcA PE=3 SV=1	OOF95733.1 hypothetical protein ASPCADRAFT_207072 [Aspergillus carbonarius ITEM 5010]	cpcA	GO:0043254//regulation of protein-containing complex assembly;GO:0044087//regulation of cellular component biogenesis;GO:0044089//positive regulation of cellular component biogenesis;GO:0044237//cellular metabolic process;GO:0044238//primary metabolic process;GO:0045899//positive regulation of RNA polymerase II transcription preinitiation complex assembly;GO:0044249//cellular biosynthetic process…	GO:0070013//intracellular organelle lumen;GO:0005623//obsolete cell;GO:0005634//nucleus;GO:0005667//transcription regulator complex;GO:0005694//chromosome;GO:0000228//nuclear chromosome;GO:0000785//chromatin;GO:0000790//chromatin;GO:0032991//protein-containing complex;GO:0043226//organelle;GO:0043227//membrane-bounded organelle;GO:0043228//non-membrane-bounded organelle;GO:0043229//intracellular …	GO:0043565//sequence-specific DNA binding;GO:0044212//transcription cis-regulatory region binding;GO:0097159//organic cyclic compound binding;GO:0140110//transcription regulator activity;GO:0000988//obsolete transcription factor activity, protein binding;GO:0000989//obsolete transcription factor activity, transcription factor binding;GO:1901363//heterocyclic compound binding;GO:0001012//RNA polym…	ko04138(Autophagy)
ASPCADRAFT_207164	11745.7	15294.9	7013.45	0.458547	-1.12486	0	0	KV907499.1	567755	569822	+	2068	ASPCADRAFT_207164	-	K22503	3S34X	G	sp|P36151|YK50_YEAST Mitochondrial hydrolase YKR070W OS=Saccharomyces cerevisiae (strain ATCC 204508 / S288c) OX=559292 GN=YKR070W PE=1 SV=1	OOF95801.1 hypothetical protein ASPCADRAFT_207164 [Aspergillus carbonarius ITEM 5010]	YKR070W	-	-	-	ko00970(Aminoacyl-tRNA biosynthesis)
ASPCADRAFT_207198	6264.85	3821.71	9522.38	2.49165	1.3171	0	0	KV907499.1	731285	732629	+	1272	ASPCADRAFT_207198	-	-	3S99W	S	sp|D4ATS1|A7637_ARTBC Uncharacterized secreted protein ARB_07637 OS=Arthroderma benhamiae (strain ATCC MYA-4681 / CBS 112371) OX=663331 GN=ARB_07637 PE=1 SV=1	OOF95863.1 hypothetical protein ASPCADRAFT_207198 [Aspergillus carbonarius ITEM 5010]	ARB_07637	-	-	-	-
ASPCADRAFT_207312	7315.66	5176.23	10168.2	1.96441	0.974094	0	0	KV907499.1	1067095	1070435	-	3277	ASPCADRAFT_207312	GO:0000166;GO:0001302;GO:0002181;GO:0003674;GO:0003824;GO:0005488;GO:0005524;GO:0005575;GO:0005622;GO:0005623;GO:0005737;GO:0005739;GO:0005740;GO:0005743;GO:0005745;GO:0006412;GO:0006465;GO:0006508;GO:0006518;GO:0006605;GO:0006626;GO:0006807;GO:0006810;GO:0006839;GO:0006886;GO:0006996;GO:0007005;GO:0007568;GO:0007569;GO:0008104;GO:0008144;GO:0008150;GO:0008152;GO:0008233;GO:0008237;GO:0009058;GO:…	K08956	3S3UB	O	sp|P40341|YTA12_YEAST Mitochondrial respiratory chain complexes assembly protein YTA12 OS=Saccharomyces cerevisiae (strain ATCC 204508 / S288c) OX=559292 GN=YTA12 PE=1 SV=2	OOF95973.1 hypothetical protein ASPCADRAFT_207312 [Aspergillus carbonarius ITEM 5010]	YTA12	GO:0051179//localization;GO:0051234//establishment of localization;GO:0051604//protein maturation;GO:0051641//cellular localization;GO:0051649//establishment of localization in cell;GO:0055085//transmembrane transport;GO:0065002//intracellular protein transmembrane transport;GO:0070585//protein localization to mitochondrion;GO:0070727//cellular macromolecule localization;GO:1901564//organonitroge…	GO:0098573//intrinsic component of mitochondrial membrane;GO:0098796//membrane protein complex;GO:0098798//mitochondrial protein-containing complex;GO:0098800//inner mitochondrial membrane protein complex;GO:0005623//obsolete cell;GO:0005737//cytoplasm;GO:0005739//mitochondrion;GO:0005740//mitochondrial envelope;GO:0005743//mitochondrial inner membrane;GO:0005745//m-AAA complex;GO:0019866//organe…	GO:0070011//peptidase activity;GO:0140096//catalytic activity, acting on a protein;GO:1901265//nucleoside phosphate binding;GO:1901363//heterocyclic compound binding;GO:0008144//obsolete drug binding;GO:0008233//peptidase activity;GO:0008237//metallopeptidase activity;GO:0016887//ATP hydrolysis activity;GO:0017076//purine nucleotide binding;GO:0017111//nucleoside-triphosphatase activity;GO:000016…	-
ASPCADRAFT_207394	4860.12	6733.17	2362.73	0.350909	-1.51083	0	0	KV907499.1	1344212	1346487	-	2011	ASPCADRAFT_207394	GO:0000785;GO:0003674;GO:0003676;GO:0003682;GO:0003723;GO:0003729;GO:0003824;GO:0003938;GO:0005488;GO:0005575;GO:0005622;GO:0005623;GO:0005694;GO:0005737;GO:0005886;GO:0006139;GO:0006163;GO:0006164;GO:0006183;GO:0006725;GO:0006753;GO:0006793;GO:0006796;GO:0006807;GO:0006950;GO:0007154;GO:0008150;GO:0008152;GO:0009058;GO:0009116;GO:0009117;GO:0009119;GO:0009141;GO:0009142;GO:0009144;GO:0009145;GO:…	K00088	3S3ZX	F	sp|Q4WHZ9|IMDH_ASPFU Inosine-5'-monophosphate dehydrogenase OS=Aspergillus fumigatus (strain ATCC MYA-4609 / CBS 101355 / FGSC A1100 / Af293) OX=330879 GN=AFUA_2G03610 PE=3 SV=1	OOF96048.1 hypothetical protein ASPCADRAFT_207394 [Aspergillus carbonarius ITEM 5010]	AFUA_2G03610	GO:0050789//regulation of biological process;GO:0050896//response to stimulus;GO:0051701//biological process involved in interaction with host;GO:0051704//obsolete multi-organism process;GO:0051707//response to other organism;GO:0051716//cellular response to stimulus;GO:0051817//obsolete modulation of process of other organism involved in symbiotic interaction;GO:0052031//modulation by symbiont o…	GO:0071944//cell periphery;GO:0005575//cellular_component;GO:0005622//intracellular anatomical structure;GO:0005623//obsolete cell;GO:0005694//chromosome;GO:0005737//cytoplasm;GO:0005886//plasma membrane;GO:0016020//membrane;GO:0000785//chromatin;GO:0044446//obsolete intracellular organelle part;GO:0044422//obsolete organelle part;GO:0044464//obsolete cell part;GO:0044424//obsolete intracellular …	GO:0097159//organic cyclic compound binding;GO:0016491//oxidoreductase activity;GO:0016614//oxidoreductase activity, acting on CH-OH group of donors;GO:0016616//oxidoreductase activity, acting on the CH-OH group of donors, NAD or NADP as acceptor;GO:0003674//molecular_function;GO:0003676//nucleic acid binding;GO:0003682//chromatin binding;GO:0003723//RNA binding;GO:0003729//mRNA binding;GO:000382…	ko01232(Nucleotide metabolism);ko01110(Biosynthesis of secondary metabolites);ko01100(Metabolic pathways);ko00230(Purine metabolism)
ASPCADRAFT_207445	31627.5	22292.8	44073.8	1.97704	0.983342	0	0	KV907499.1	1474444	1476512	-	1807	ASPCADRAFT_207445	GO:0000003;GO:0001101;GO:0003006;GO:0003674;GO:0003824;GO:0003825;GO:0005575;GO:0005622;GO:0005623;GO:0005737;GO:0005829;GO:0005946;GO:0005975;GO:0005984;GO:0005991;GO:0005992;GO:0006793;GO:0006796;GO:0006950;GO:0006970;GO:0006974;GO:0006979;GO:0007049;GO:0007154;GO:0008150;GO:0008152;GO:0008194;GO:0009058;GO:0009266;GO:0009269;GO:0009311;GO:0009312;GO:0009405;GO:0009408;GO:0009409;GO:0009414;GO:…	K00697	3S48D	H	sp|Q00217|TPS1B_ASPNG Alpha,alpha-trehalose-phosphate synthase [UDP-forming] 2 OS=Aspergillus niger OX=5061 GN=tpsB PE=2 SV=1	OOF96086.1 glycosyltransferase family 20 protein [Aspergillus carbonarius ITEM 5010]	tpsB	GO:0090441//trehalose biosynthesis in response to heat stress;GO:0104004//cellular response to environmental stimulus;GO:1901576//organic substance biosynthetic process;GO:1901700//response to oxygen-containing compound;GO:1901701//cellular response to oxygen-containing compound;GO:1903046//meiotic cell cycle process;GO:0005975//carbohydrate metabolic process;GO:0005984//disaccharide metabolic pr…	GO:1902494//catalytic complex;GO:1990234//transferase complex;GO:0005737//cytoplasm;GO:0005829//cytosol;GO:0005946//alpha,alpha-trehalose-phosphate synthase complex (UDP-forming);GO:0005575//cellular_component;GO:0005622//intracellular anatomical structure;GO:0005623//obsolete cell;GO:0032991//protein-containing complex;GO:0044424//obsolete intracellular part;GO:0044444//obsolete cytoplasmic part…	GO:0016787//hydrolase activity;GO:0016788//hydrolase activity, acting on ester bonds;GO:0016791//phosphatase activity;GO:0035251//UDP-glucosyltransferase activity;GO:0003674//molecular_function;GO:0003824//catalytic activity;GO:0003825//alpha,alpha-trehalose-phosphate synthase (UDP-forming) activity;GO:0042578//phosphoric ester hydrolase activity;GO:0046527//glucosyltransferase activity;GO:000819…	ko01110(Biosynthesis of secondary metabolites);ko01100(Metabolic pathways);ko00500(Starch and sucrose metabolism)
ASPCADRAFT_207446	100084	73747.8	135199	1.83326	0.874414	0	0	KV907499.1	1476818	1484132	+	6557	ASPCADRAFT_207446	GO:0003674;GO:0003824;GO:0003825;GO:0005575;GO:0005622;GO:0005623;GO:0005737;GO:0005946;GO:0005975;GO:0005984;GO:0005991;GO:0005992;GO:0006793;GO:0006796;GO:0006950;GO:0008150;GO:0008152;GO:0008194;GO:0009058;GO:0009311;GO:0009312;GO:0009987;GO:0016051;GO:0016311;GO:0016740;GO:0016757;GO:0016758;GO:0016787;GO:0016788;GO:0016791;GO:0030234;GO:0032991;GO:0033554;GO:0034637;GO:0035251;GO:0042578;GO:…	K22337	3S2RW	G	sp|Q9UUI7|TPSY_SCHPO Putative alpha,alpha-trehalose-phosphate synthase [UDP-forming] 100 kDa subunit OS=Schizosaccharomyces pombe (strain 972 / ATCC 24843) OX=284812 GN=SPAC22F8.05 PE=1 SV=1	OOF96087.1 glycosyltransferase family 20 protein [Aspergillus carbonarius ITEM 5010]	SPAC22F8.05	GO:0005984//disaccharide metabolic process;GO:0005991//trehalose metabolic process;GO:0005992//trehalose biosynthetic process;GO:0006793//phosphorus metabolic process;GO:0006796//phosphate-containing compound metabolic process;GO:0006950//response to stress;GO:0008150//biological_process;GO:0008152//metabolic process;GO:0009058//biosynthetic process;GO:0033554//cellular response to stress;GO:0034…	GO:0032991//protein-containing complex;GO:1902494//catalytic complex;GO:1990234//transferase complex;GO:0005575//cellular_component;GO:0005622//intracellular anatomical structure;GO:0005623//obsolete cell;GO:0005737//cytoplasm;GO:0005946//alpha,alpha-trehalose-phosphate synthase complex (UDP-forming);GO:0044424//obsolete intracellular part;GO:0044444//obsolete cytoplasmic part;GO:0044464//obsolet…	GO:0016791//phosphatase activity;GO:0030234//enzyme regulator activity;GO:0008194//UDP-glycosyltransferase activity;GO:0035251//UDP-glucosyltransferase activity;GO:0042578//phosphoric ester hydrolase activity;GO:0098772//molecular function regulator;GO:0003674//molecular_function;GO:0003824//catalytic activity;GO:0003825//alpha,alpha-trehalose-phosphate synthase (UDP-forming) activity;GO:0016740/…	ko01110(Biosynthesis of secondary metabolites);ko01100(Metabolic pathways);ko00500(Starch and sucrose metabolism)
ASPCADRAFT_207551	350976	218043	528220	2.42255	1.27653	0	0	KV907499.1	1844512	1846892	+	2381	ASPCADRAFT_207551	GO:0000049;GO:0000060;GO:0000166;GO:0000209;GO:0000322;GO:0000323;GO:0000324;GO:0000329;GO:0002181;GO:0002376;GO:0003674;GO:0003676;GO:0003723;GO:0003824;GO:0005488;GO:0005515;GO:0005524;GO:0005575;GO:0005576;GO:0005618;GO:0005622;GO:0005623;GO:0005634;GO:0005681;GO:0005737;GO:0005739;GO:0005773;GO:0005774;GO:0005829;GO:0005844;GO:0005886;GO:0006403;GO:0006404;GO:0006412;GO:0006457;GO:0006464;GO:…	K03283	3S4PY	O	sp|Q5B2V1|HSP70_EMENI Heat shock 70 kDa protein OS=Emericella nidulans (strain FGSC A4 / ATCC 38163 / CBS 112.46 / NRRL 194 / M139) OX=227321 GN=hsp70 PE=1 SV=1	OOF96188.1 hypothetical protein ASPCADRAFT_207551 [Aspergillus carbonarius ITEM 5010]	hsp70	GO:0032984//protein-containing complex disassembly;GO:0032988//ribonucleoprotein complex disassembly;GO:0033036//macromolecule localization;GO:0036211//protein modification process;GO:0033365//protein localization to organelle;GO:0042026//protein refolding;GO:0033554//cellular response to stress;GO:0042221//response to chemical;GO:0033993//response to lipid;GO:0042886//amide transport;GO:0043043/…	GO:0032991//protein-containing complex;GO:0044444//obsolete cytoplasmic part;GO:0044446//obsolete intracellular organelle part;GO:0044464//obsolete cell part;GO:0005844//polysome;GO:0005886//plasma membrane;GO:0005575//cellular_component;GO:0005576//extracellular region;GO:0062039//biofilm matrix;GO:0062040//fungal biofilm matrix;GO:0071944//cell periphery;GO:0098588//bounding membrane of organel…	GO:0032555//purine ribonucleotide binding;GO:0032559//adenyl ribonucleotide binding;GO:0033218//amide binding;GO:0042277//peptide binding;GO:0043167//ion binding;GO:0043168//anion binding;GO:0003674//molecular_function;GO:0003676//nucleic acid binding;GO:0051082//unfolded protein binding;GO:0003723//RNA binding;GO:0003824//catalytic activity;GO:0005488//binding;GO:0005515//protein binding;GO:0005…	ko04213(Longevity regulating pathway);ko04144(Endocytosis);ko04141(Protein processing in endoplasmic reticulum);ko03040(Spliceosome)
ASPCADRAFT_207672	967.265	290.992	1868.96	6.42273	2.68319	0	0	KV907500.1	527278	528501	+	1164	ASPCADRAFT_207672	-	K03233	3SFG4	O	sp|A0A6J4B5J2|LUC7_FUSSX Glutathione S-transferase-like protein LUC7 OS=Fusarium sp. OX=29916 GN=LUC7 PE=3 SV=1	OOF95188.1 hypothetical protein ASPCADRAFT_207672 [Aspergillus carbonarius ITEM 5010]	LUC7	-	-	-	-
ASPCADRAFT_207874	15853.8	9325.76	24557.8	2.63333	1.39689	0	0	KV907500.1	1185017	1186887	+	1693	ASPCADRAFT_207874	GO:0003674;GO:0005488;GO:0005575;GO:0005622;GO:0005623;GO:0005737;GO:0005739;GO:0005759;GO:0019863;GO:0019865;GO:0030145;GO:0031974;GO:0043167;GO:0043169;GO:0043226;GO:0043227;GO:0043229;GO:0043231;GO:0043233;GO:0044422;GO:0044424;GO:0044429;GO:0044444;GO:0044446;GO:0044464;GO:0044877;GO:0046872;GO:0046914;GO:0070013	K04564	3S3XA	P	sp|Q3MSU9|SODB_ASPNG Superoxide dismutase [Mn], mitochondrial OS=Aspergillus niger OX=5061 GN=sodB PE=3 SV=1	OOF95401.1 hypothetical protein ASPCADRAFT_207874 [Aspergillus carbonarius ITEM 5010]	sodB	-	GO:0043229//intracellular organelle;GO:0005622//intracellular anatomical structure;GO:0043231//intracellular membrane-bounded organelle;GO:0005623//obsolete cell;GO:0043233//organelle lumen;GO:0005737//cytoplasm;GO:0070013//intracellular organelle lumen;GO:0005739//mitochondrion;GO:0005759//mitochondrial matrix;GO:0044422//obsolete organelle part;GO:0044424//obsolete intracellular part;GO:0031974…	GO:0044877//protein-containing complex binding;GO:0046872//metal ion binding;GO:0046914//transition metal ion binding;GO:0019863//IgE binding;GO:0019865//immunoglobulin binding;GO:0030145//manganese ion binding;GO:0043167//ion binding;GO:0043169//cation binding;GO:0003674//molecular_function;GO:0005488//binding	ko04213(Longevity regulating pathway);ko04146(Peroxisome)
ASPCADRAFT_207984	15582.3	4234.82	30712.2	7.25231	2.85844	0	0	KV907500.1	1540646	1541738	+	1035	ASPCADRAFT_207984	-	K09272	3S8GD	-	-	OOF95505.1 hypothetical protein ASPCADRAFT_207984 [Aspergillus carbonarius ITEM 5010]	-	-	-	-	-
ASPCADRAFT_208126	1405.55	414.815	2726.53	6.57289	2.71653	0	0	KV907500.1	1810536	1812860	-	1939	ASPCADRAFT_208126	-	K05658	3QSDP	Q	sp|A0A1L9URA0|BFOB_ASPBC Cytochrome P450 monooxygenase bfoB OS=Aspergillus brasiliensis (strain CBS 101740 / IMI 381727 / IBT 21946) OX=767769 GN=bfoB PE=1 SV=1	OOF95607.1 hypothetical protein ASPCADRAFT_208126 [Aspergillus carbonarius ITEM 5010]	bfoB	-	-	-	ko02010(ABC transporters)
ASPCADRAFT_208159	12596.6	8235.17	18411.9	2.23576	1.16076	0	0	KV907501.1	113085	114210	+	1126	ASPCADRAFT_208159	-	-	-	-	-	OOF94479.1 hypothetical protein ASPCADRAFT_208159 [Aspergillus carbonarius ITEM 5010]	-	-	-	-	-
ASPCADRAFT_208169	103764	134967	62159.3	0.460553	-1.11856	0	0	KV907501.1	158987	159839	+	853	ASPCADRAFT_208169	-	K00545	3SFCS	S	sp|C0SPB1|YUKJ_BACSU Uncharacterized protein YukJ OS=Bacillus subtilis (strain 168) OX=224308 GN=yukJ PE=4 SV=1	OOF94494.1 hypothetical protein ASPCADRAFT_208169 [Aspergillus carbonarius ITEM 5010]	yukJ	-	-	-	ko01100(Metabolic pathways);ko00350(Tyrosine metabolism)
ASPCADRAFT_208270	16027.2	27026.6	1361.31	0.0503692	-4.31131	0	0	KV907501.1	556874	558508	-	1504	ASPCADRAFT_208270	-	-	3S9VE	S	-	OOF94620.1 hypothetical protein ASPCADRAFT_208270 [Aspergillus carbonarius ITEM 5010]	-	-	-	-	-
ASPCADRAFT_208284	20680.9	14195.6	29328	2.066	1.04684	0	0	KV907501.1	564358	566385	-	1705	ASPCADRAFT_208284	GO:0000413;GO:0003674;GO:0003755;GO:0003824;GO:0005575;GO:0005622;GO:0005623;GO:0006464;GO:0006807;GO:0008150;GO:0008152;GO:0009987;GO:0016853;GO:0016859;GO:0018193;GO:0018208;GO:0019538;GO:0036211;GO:0043170;GO:0043412;GO:0044237;GO:0044238;GO:0044260;GO:0044267;GO:0044464;GO:0071704;GO:0140096;GO:1901564	K05864	3S6KR	O	sp|Q5B4E7|PPID_EMENI Peptidyl-prolyl cis-trans isomerase D OS=Emericella nidulans (strain FGSC A4 / ATCC 38163 / CBS 112.46 / NRRL 194 / M139) OX=227321 GN=cpr6 PE=3 SV=1	OOF94622.1 hypothetical protein ASPCADRAFT_208284 [Aspergillus carbonarius ITEM 5010]	cpr6	GO:0071704//organic substance metabolic process;GO:0019538//protein metabolic process;GO:0036211//protein modification process;GO:1901564//organonitrogen compound metabolic process;GO:0043170//macromolecule metabolic process;GO:0006464//cellular protein modification process;GO:0006807//nitrogen compound metabolic process;GO:0008150//biological_process;GO:0043412//macromolecule modification;GO:000…	GO:0005575//cellular_component;GO:0005622//intracellular anatomical structure;GO:0005623//obsolete cell;GO:0044464//obsolete cell part	GO:0003824//catalytic activity;GO:0140096//catalytic activity, acting on a protein;GO:0016853//isomerase activity;GO:0016859//cis-trans isomerase activity;GO:0003674//molecular_function;GO:0003755//peptidyl-prolyl cis-trans isomerase activity	-
ASPCADRAFT_208459	11004.9	101.872	25542.3	250.73	7.96999	0	0	KV907501.1	1097167	1098164	+	898	ASPCADRAFT_208459	GO:0000003;GO:0003006;GO:0005575;GO:0005618;GO:0005623;GO:0008150;GO:0009653;GO:0009987;GO:0010927;GO:0016043;GO:0019954;GO:0022414;GO:0022607;GO:0030154;GO:0030312;GO:0030435;GO:0030436;GO:0031160;GO:0032502;GO:0032989;GO:0042243;GO:0042244;GO:0042546;GO:0043934;GO:0044085;GO:0044464;GO:0045229;GO:0048646;GO:0048856;GO:0048869;GO:0070590;GO:0070726;GO:0071554;GO:0071555;GO:0071840;GO:0071944	-	3S8WG	S	sp|P41746|RODL_ASPFU Hydrophobin OS=Aspergillus fumigatus (strain ATCC MYA-4609 / CBS 101355 / FGSC A1100 / Af293) OX=330879 GN=rodA PE=2 SV=2	OOF94799.1 hypothetical protein ASPCADRAFT_208459 [Aspergillus carbonarius ITEM 5010]	rodA	GO:0071840//cellular component organization or biogenesis;GO:0030436//asexual sporulation;GO:0045229//external encapsulating structure organization;GO:0048646//anatomical structure formation involved in morphogenesis;GO:0032502//developmental process;GO:0008150//biological_process;GO:0048856//anatomical structure development;GO:0009653//anatomical structure morphogenesis;GO:0009987//cellular proc…	GO:0044464//obsolete cell part;GO:0005618//cell wall;GO:0071944//cell periphery;GO:0031160//spore wall;GO:0005623//obsolete cell;GO:0030312//external encapsulating structure;GO:0005575//cellular_component	-	-
ASPCADRAFT_208499	4726.43	2981.87	7052.5	2.36512	1.24192	0	0	KV907501.1	1224577	1226614	+	1740	ASPCADRAFT_208499	GO:0000139;GO:0003674;GO:0005198;GO:0005575;GO:0005622;GO:0005623;GO:0005634;GO:0005635;GO:0005643;GO:0005737;GO:0005783;GO:0005789;GO:0005794;GO:0005938;GO:0006810;GO:0006913;GO:0006996;GO:0006997;GO:0006998;GO:0006999;GO:0007029;GO:0008104;GO:0008150;GO:0009987;GO:0010256;GO:0012505;GO:0016020;GO:0016021;GO:0016043;GO:0017056;GO:0022607;GO:0031090;GO:0031224;GO:0031965;GO:0031967;GO:0031975;GO:…	K20724	3SAQR	S	sp|G0S6T0|POM33_CHATD Nucleoporin POM33 OS=Chaetomium thermophilum (strain DSM 1495 / CBS 144.50 / IMI 039719) OX=759272 GN=POM33 PE=3 SV=1	OOF94834.1 hypothetical protein ASPCADRAFT_208499 [Aspergillus carbonarius ITEM 5010]	POM33	GO:0006810//transport;GO:0006913//nucleocytoplasmic transport;GO:0006996//organelle organization;GO:0022607//cellular component assembly;GO:0006997//nucleus organization;GO:0006998//nuclear envelope organization;GO:0043933//protein-containing complex subunit organization;GO:0044085//cellular component biogenesis;GO:0061024//membrane organization;GO:0061842//microtubule organizing center localizat…	GO:0005737//cytoplasm;GO:0005783//endoplasmic reticulum;GO:0005789//endoplasmic reticulum membrane;GO:0005794//Golgi apparatus;GO:0005938//cell cortex;GO:0031090//organelle membrane;GO:0031224//intrinsic component of membrane;GO:0031965//nuclear membrane;GO:0031967//organelle envelope;GO:0031975//envelope;GO:0031984//organelle subcompartment;GO:0032153//cell division site;GO:0044422//obsolete org…	GO:0017056//structural constituent of nuclear pore;GO:0003674//molecular_function;GO:0005198//structural molecule activity	ko03013(Nucleocytoplasmic transport)
ASPCADRAFT_208515	17059.8	20515.5	12452.1	0.60696	-0.720326	0	0	KV907501.1	1298874	1302850	-	3836	ASPCADRAFT_208515	GO:0000166;GO:0002181;GO:0002182;GO:0003674;GO:0003676;GO:0003723;GO:0003746;GO:0003824;GO:0003924;GO:0005488;GO:0005524;GO:0005575;GO:0005618;GO:0005622;GO:0005623;GO:0005737;GO:0005829;GO:0005840;GO:0005886;GO:0006412;GO:0006414;GO:0006415;GO:0006518;GO:0006807;GO:0008135;GO:0008144;GO:0008150;GO:0008152;GO:0009058;GO:0009059;GO:0009277;GO:0009986;GO:0009987;GO:0010467;GO:0010494;GO:0016020;GO:…	K03235	3S46P	EJ	sp|O93796|EF3_CANGA Elongation factor 3 OS=Candida glabrata (strain ATCC 2001 / BCRC 20586 / JCM 3761 / NBRC 0622 / NRRL Y-65 / CBS 138) OX=284593 GN=TEF3 PE=3 SV=2	OOF94855.1 hypothetical protein ASPCADRAFT_208515 [Aspergillus carbonarius ITEM 5010]	TEF3	GO:0009059//macromolecule biosynthetic process;GO:0009987//cellular process;GO:0010467//gene expression;GO:0016043//cellular component organization;GO:0032984//protein-containing complex disassembly;GO:0034641//cellular nitrogen compound metabolic process;GO:0043603//cellular amide metabolic process;GO:0034645//cellular macromolecule biosynthetic process;GO:0002181//cytoplasmic translation;GO:004…	GO:0005575//cellular_component;GO:0005618//cell wall;GO:0005622//intracellular anatomical structure;GO:0005623//obsolete cell;GO:0005737//cytoplasm;GO:0005829//cytosol;GO:0009277//fungal-type cell wall;GO:0005840//ribosome;GO:0009986//cell surface;GO:0005886//plasma membrane;GO:0010494//cytoplasmic stress granule;GO:0016020//membrane;GO:0032991//protein-containing complex;GO:0035770//ribonucleopr…	GO:0005488//binding;GO:0005524//ATP binding;GO:0030554//adenyl nucleotide binding;GO:0032553//ribonucleotide binding;GO:0016462//pyrophosphatase activity;GO:0032555//purine ribonucleotide binding;GO:0016787//hydrolase activity;GO:0032559//adenyl ribonucleotide binding;GO:0000166//nucleotide binding;GO:0035639//purine ribonucleoside triphosphate binding;GO:0003674//molecular_function;GO:0003676//n…	-
ASPCADRAFT_208632	1235.35	16.0402	2861.1	178.371	7.47873	0	0	KV907501.1	1705612	1706950	-	1339	ASPCADRAFT_208632	-	-	3R4QC	-	-	OOF95011.1 hypothetical protein ASPCADRAFT_208632 [Aspergillus carbonarius ITEM 5010]	-	-	-	-	-
ASPCADRAFT_208633	1426.36	672.672	2431.28	3.61436	1.85374	0	0	KV907501.1	1709042	1711790	-	2525	ASPCADRAFT_208633	-	K00059	20GVH	S	sp|P9WEZ2|PYTE_ASPTE Reductase pytE OS=Aspergillus terreus OX=33178 GN=pytE PE=2 SV=1	OOF95012.1 hypothetical protein ASPCADRAFT_208633 [Aspergillus carbonarius ITEM 5010]	pytE	-	-	-	ko01240(Biosynthesis of cofactors);ko01212(Fatty acid metabolism);ko01110(Biosynthesis of secondary metabolites);ko01100(Metabolic pathways);ko00780(Biotin metabolism);ko00061(Fatty acid biosynthesis)
ASPCADRAFT_208720	1882.33	904.72	3185.81	3.52132	1.81612	0	0	KV907502.1	493668	495943	+	2054	ASPCADRAFT_208720	-	K21403	3S8BX	I	sp|Q54PR9|CF60_DICDI Counting factor 60 OS=Dictyostelium discoideum OX=44689 GN=cf60 PE=1 SV=1	OOF94180.1 hypothetical protein ASPCADRAFT_208720 [Aspergillus carbonarius ITEM 5010]	cf60	-	-	-	-
ASPCADRAFT_208782	17455.3	12480.4	24088.5	1.93011	0.948682	0	0	KV907502.1	764267	768427	-	3098	ASPCADRAFT_208782	-	-	3S3Y1	S	-	OOF94265.1 hypothetical protein ASPCADRAFT_208782 [Aspergillus carbonarius ITEM 5010]	-	-	-	-	-
ASPCADRAFT_208824	19067.2	5691.28	36901.8	6.48392	2.69687	0	0	KV907502.1	889614	894606	-	4661	ASPCADRAFT_208824	GO:0006732;GO:0006807;GO:0008150;GO:0008152;GO:0009058;GO:0009108;GO:0009820;GO:0009821;GO:0009987;GO:0017144;GO:0018130;GO:0019748;GO:0034641;GO:0042180;GO:0042181;GO:0044237;GO:0044249;GO:0044271;GO:0044281;GO:0044283;GO:0044550;GO:0046483;GO:0051186;GO:0051188;GO:0071704;GO:1900794;GO:1900796;GO:1901360;GO:1901362;GO:1901564;GO:1901566;GO:1901576;GO:1901615;GO:1901617;GO:1901661;GO:1901663	K01904	3SADB	I	sp|P9WES4|ACYN_ASCSA Nonribosomal peptide synthetase acyN OS=Ascocoryne sarcoides OX=139061 PE=1 SV=1	OOF94306.1 hypothetical protein ASPCADRAFT_208824 [Aspergillus carbonarius ITEM 5010]	-	GO:1901661//quinone metabolic process;GO:1900794//terrequinone A metabolic process;GO:0044249//cellular biosynthetic process;GO:0008152//metabolic process;GO:1901663//quinone biosynthetic process;GO:1900796//terrequinone A biosynthetic process;GO:0044271//cellular nitrogen compound biosynthetic process;GO:0009058//biosynthetic process;GO:1901360//organic cyclic compound metabolic process;GO:00442…	-	-	ko01110(Biosynthesis of secondary metabolites);ko01100(Metabolic pathways);ko00130(Ubiquinone and other terpenoid-quinone biosynthesis)
ASPCADRAFT_208926	340663	171792	565823	3.29366	1.71969	0	0	KV907502.1	1244660	1250454	+	5561	ASPCADRAFT_208926	GO:0000166;GO:0000491;GO:0000492;GO:0000723;GO:0003674;GO:0003824;GO:0005488;GO:0005515;GO:0005524;GO:0005575;GO:0005618;GO:0005622;GO:0005623;GO:0005737;GO:0005739;GO:0005829;GO:0005886;GO:0006139;GO:0006259;GO:0006457;GO:0006458;GO:0006605;GO:0006626;GO:0006725;GO:0006807;GO:0006810;GO:0006839;GO:0006886;GO:0006950;GO:0006970;GO:0006996;GO:0007005;GO:0007154;GO:0007165;GO:0008104;GO:0008144;GO:…	K04079	3S64V	O	sp|P40292|HSP90_ASPFU Heat shock protein 90 OS=Aspergillus fumigatus (strain ATCC MYA-4609 / CBS 101355 / FGSC A1100 / Af293) OX=330879 GN=hsp90 PE=1 SV=3	OOF94423.1 hypothetical protein ASPCADRAFT_208926 [Aspergillus carbonarius ITEM 5010]	hsp90	GO:0035690//cellular response to xenobiotic stimulus;GO:0040007//growth;GO:0040008//regulation of growth;GO:0042026//protein refolding;GO:0042221//response to chemical;GO:0042493//response to xenobiotic stimulus;GO:0043401//steroid hormone mediated signaling pathway;GO:0042592//homeostatic process;GO:0043933//protein-containing complex subunit organization;GO:0044085//cellular component biogenesi…	GO:0044424//obsolete intracellular part;GO:0044444//obsolete cytoplasmic part;GO:0005575//cellular_component;GO:0005618//cell wall;GO:0005622//intracellular anatomical structure;GO:0005623//obsolete cell;GO:0005737//cytoplasm;GO:0005739//mitochondrion;GO:0005829//cytosol;GO:0005886//plasma membrane;GO:0009986//cell surface;GO:0030312//external encapsulating structure;GO:0043226//organelle;GO:0043…	GO:0036094//small molecule binding;GO:0042623//ATP hydrolysis activity;GO:0051082//unfolded protein binding;GO:0097159//organic cyclic compound binding;GO:0097367//carbohydrate derivative binding;GO:1901265//nucleoside phosphate binding;GO:1901363//heterocyclic compound binding;GO:0008144//obsolete drug binding;GO:0000166//nucleotide binding;GO:0017076//purine nucleotide binding;GO:0017111//nucle…	ko04141(Protein processing in endoplasmic reticulum)
ASPCADRAFT_209317	4228.27	2243.89	6874.1	3.06347	1.61517	0	0	KV907504.1	303220	308115	-	4537	ASPCADRAFT_209317	GO:0006725;GO:0008150;GO:0008152;GO:0009058;GO:0009403;GO:0009404;GO:0009987;GO:0018130;GO:0019438;GO:0019748;GO:0043385;GO:0043386;GO:0044237;GO:0044249;GO:0044550;GO:0045460;GO:0045461;GO:0046483;GO:0071704;GO:1901360;GO:1901362;GO:1901376;GO:1901378;GO:1901576	K23321	3SCQW	Q	sp|A0A2Z4HPZ7|EFUB_HORCR Cytochrome P450 monooxygenase efuB OS=Hormonema carpetanum OX=284138 GN=efuB PE=3 SV=1	OOF93389.1 hypothetical protein ASPCADRAFT_209317 [Aspergillus carbonarius ITEM 5010]	efuB	GO:0045461//sterigmatocystin biosynthetic process;GO:0009058//biosynthetic process;GO:0046483//heterocycle metabolic process;GO:0009403//toxin biosynthetic process;GO:0071704//organic substance metabolic process;GO:0009404//toxin metabolic process;GO:0009987//cellular process;GO:0018130//heterocycle biosynthetic process;GO:0019438//aromatic compound biosynthetic process;GO:0019748//secondary meta…	-	-	-
ASPCADRAFT_209331	27528.7	32984.4	20254.4	0.614059	-0.70355	0	0	KV907504.1	327165	328066	+	902	ASPCADRAFT_209331	-	-	3SD60	S	sp|Q8TG42|MP1_ASPFL Cell wall mannoprotein 1 OS=Aspergillus flavus OX=5059 GN=mp1 PE=2 SV=1	OOF93398.1 hypothetical protein ASPCADRAFT_209331 [Aspergillus carbonarius ITEM 5010]	mp1	-	-	-	-
ASPCADRAFT_209390	8550.09	5367.39	12793.7	2.3836	1.25314	0	0	KV907504.1	485859	488930	-	3072	ASPCADRAFT_209390	-	-	3S4FQ	G	-	OOF93441.1 glycosyltransferase family 31 protein [Aspergillus carbonarius ITEM 5010]	-	-	-	-	-
ASPCADRAFT_209646	4044.4	5459.72	2157.3	0.395131	-1.3396	0	0	KV907505.1	238306	242575	-	3970	ASPCADRAFT_209646	GO:0000322;GO:0000323;GO:0000324;GO:0000329;GO:0005575;GO:0005622;GO:0005623;GO:0005737;GO:0005773;GO:0005774;GO:0005783;GO:0006810;GO:0006892;GO:0006893;GO:0008150;GO:0012505;GO:0016020;GO:0016021;GO:0016192;GO:0031090;GO:0031224;GO:0043226;GO:0043227;GO:0043229;GO:0043231;GO:0044422;GO:0044424;GO:0044425;GO:0044437;GO:0044444;GO:0044446;GO:0044464;GO:0048193;GO:0051179;GO:0051234;GO:0071944;GO:…	K21989	3S72M	S	sp|Q03516|RSN1_YEAST Uncharacterized protein RSN1 OS=Saccharomyces cerevisiae (strain ATCC 204508 / S288c) OX=559292 GN=RSN1 PE=1 SV=1	OOF93003.1 hypothetical protein ASPCADRAFT_209646 [Aspergillus carbonarius ITEM 5010]	RSN1	GO:0006810//transport;GO:0006892//post-Golgi vesicle-mediated transport;GO:0006893//Golgi to plasma membrane transport;GO:0008150//biological_process;GO:0016192//vesicle-mediated transport;GO:0048193//Golgi vesicle transport;GO:0051179//localization;GO:0051234//establishment of localization;GO:0098876//vesicle-mediated transport to the plasma membrane	GO:0005774//vacuolar membrane;GO:0005783//endoplasmic reticulum;GO:0012505//endomembrane system;GO:0044444//obsolete cytoplasmic part;GO:0016020//membrane;GO:0044446//obsolete intracellular organelle part;GO:0016021//integral component of membrane;GO:0044464//obsolete cell part;GO:0071944//cell periphery;GO:0098588//bounding membrane of organelle;GO:0098805//membrane;GO:0098852//lytic vacuole mem…	-	-
ASPCADRAFT_209726	8359.83	4274.46	13807	3.23011	1.69159	0	0	KV907505.1	557771	559857	+	1919	ASPCADRAFT_209726	-	K22762	3S6CX	O	sp|Q9CQT7|DESI1_MOUSE Desumoylating isopeptidase 1 OS=Mus musculus OX=10090 GN=Desi1 PE=1 SV=1	OOF93112.1 hypothetical protein ASPCADRAFT_209726 [Aspergillus carbonarius ITEM 5010]	Desi1	-	-	-	-
ASPCADRAFT_209736	27267.7	18061.1	39543.2	2.18941	1.13054	0	0	KV907505.1	589156	590450	+	991	ASPCADRAFT_209736	GO:0003674;GO:0005488;GO:0005515;GO:0005575;GO:0005622;GO:0005623;GO:0005634;GO:0005737;GO:0006457;GO:0008150;GO:0009889;GO:0009891;GO:0009893;GO:0009987;GO:0010556;GO:0010557;GO:0010604;GO:0010638;GO:0019219;GO:0019222;GO:0031323;GO:0031325;GO:0031326;GO:0031328;GO:0032204;GO:0032206;GO:0032210;GO:0032212;GO:0033043;GO:0033044;GO:0043226;GO:0043227;GO:0043229;GO:0043231;GO:0043392;GO:0044092;GO:…	K15730	3S2W6	O	sp|Q11118|WOS2_SCHPO Protein wos2 OS=Schizosaccharomyces pombe (strain 972 / ATCC 24843) OX=284812 GN=wos2 PE=2 SV=1	OOF93120.1 hypothetical protein ASPCADRAFT_209736 [Aspergillus carbonarius ITEM 5010]	wos2	GO:0008150//biological_process;GO:0009889//regulation of biosynthetic process;GO:0009891//positive regulation of biosynthetic process;GO:0009893//positive regulation of metabolic process;GO:0009987//cellular process;GO:0010556//regulation of macromolecule biosynthetic process;GO:0010557//positive regulation of macromolecule biosynthetic process;GO:0033044//regulation of chromosome organization;GO…	GO:0043226//organelle;GO:0043227//membrane-bounded organelle;GO:0043229//intracellular organelle;GO:0043231//intracellular membrane-bounded organelle;GO:0044424//obsolete intracellular part;GO:0044464//obsolete cell part;GO:0005575//cellular_component;GO:0005622//intracellular anatomical structure;GO:0005623//obsolete cell;GO:0005634//nucleus;GO:0005737//cytoplasm	GO:0003674//molecular_function;GO:0005488//binding;GO:0005515//protein binding;GO:0051087//chaperone binding	ko01100(Metabolic pathways);ko00590(Arachidonic acid metabolism)
ASPCADRAFT_209784	12537.5	6378.64	20749.2	3.25292	1.70174	0	0	KV907505.1	794215	795604	+	1290	ASPCADRAFT_209784	-	-	3S7C8	S	-	OOF93190.1 hypothetical protein ASPCADRAFT_209784 [Aspergillus carbonarius ITEM 5010]	-	-	-	-	-
ASPCADRAFT_209790	11763.2	15433.9	6868.89	0.445052	-1.16796	0	0	KV907505.1	815708	818267	+	2560	ASPCADRAFT_209790	GO:0000429;GO:0000436;GO:0000981;GO:0000982;GO:0001077;GO:0001101;GO:0001228;GO:0003674;GO:0003676;GO:0003677;GO:0003700;GO:0005488;GO:0005575;GO:0005622;GO:0005623;GO:0005634;GO:0005737;GO:0005829;GO:0006139;GO:0006351;GO:0006355;GO:0006357;GO:0006366;GO:0006725;GO:0006807;GO:0006950;GO:0007154;GO:0007584;GO:0008150;GO:0008152;GO:0009058;GO:0009059;GO:0009605;GO:0009889;GO:0009891;GO:0009893;GO:…	K09045	3QQ2A	K	sp|Q4WVQ7|ATFB_ASPFU Basic leucine zipper (bZIP) transcription factor atfB OS=Aspergillus fumigatus (strain ATCC MYA-4609 / CBS 101355 / FGSC A1100 / Af293) OX=330879 GN=atfB PE=2 SV=1	OOF93198.1 hypothetical protein ASPCADRAFT_209790 [Aspergillus carbonarius ITEM 5010]	atfB	GO:0071241//cellular response to inorganic substance;GO:0071244//cellular response to carbon dioxide;GO:0071310//cellular response to organic substance;GO:0071396//cellular response to lipid;GO:0071398//cellular response to fatty acid;GO:0071400//cellular response to oleic acid;GO:0071496//cellular response to external stimulus;GO:1902680//positive regulation of RNA biosynthetic process;GO:007170…	GO:0005575//cellular_component;GO:0005622//intracellular anatomical structure;GO:0005623//obsolete cell;GO:0005634//nucleus;GO:0005737//cytoplasm;GO:0005829//cytosol;GO:0043226//organelle;GO:0043227//membrane-bounded organelle;GO:0043229//intracellular organelle;GO:0043231//intracellular membrane-bounded organelle;GO:0044424//obsolete intracellular part;GO:0044444//obsolete cytoplasmic part;GO:00…	GO:0003677//DNA binding;GO:0003700//DNA-binding transcription factor activity;GO:0005488//binding;GO:0000981//DNA-binding transcription factor activity, RNA polymerase II-specific;GO:0000982//DNA-binding transcription factor activity, RNA polymerase II-specific;GO:0001077//DNA-binding transcription activator activity, RNA polymerase II-specific;GO:0001228//DNA-binding transcription activator acti…	-
ASPCADRAFT_209896	1815.43	59.643	4156.49	69.6895	6.12287	0	0	KV907506.1	168781	170493	+	1658	ASPCADRAFT_209896	-	K00559	3S44W	S	-	OOF92646.1 lytic polysaccharide monooxygenase, partial [Aspergillus carbonarius ITEM 5010]	-	-	-	-	ko01110(Biosynthesis of secondary metabolites);ko01100(Metabolic pathways);ko00100(Steroid biosynthesis)
ASPCADRAFT_209900	2840.47	1024.1	5262.3	5.13847	2.36134	0	0	KV907506.1	186009	187580	+	1300	ASPCADRAFT_209900	-	K20292	3SBQQ	S	sp|A0A2Z5TWF0|HIMF_ASPJA NmrA-like family domain-containing oxidoreductase himF OS=Aspergillus japonicus OX=34381 GN=himF PE=3 SV=1	OOF92652.1 hypothetical protein ASPCADRAFT_209900 [Aspergillus carbonarius ITEM 5010]	himF	-	-	-	-
ASPCADRAFT_210035	11027.4	7617.37	15574.1	2.04455	1.03178	0	0	KV907506.1	576738	580780	+	3623	ASPCADRAFT_210035	GO:0000726;GO:0003674;GO:0005488;GO:0005515;GO:0005575;GO:0005622;GO:0005623;GO:0005634;GO:0005737;GO:0006139;GO:0006259;GO:0006281;GO:0006302;GO:0006303;GO:0006325;GO:0006464;GO:0006508;GO:0006511;GO:0006725;GO:0006807;GO:0006914;GO:0006950;GO:0006974;GO:0006996;GO:0008150;GO:0008152;GO:0009056;GO:0009057;GO:0009987;GO:0010498;GO:0010992;GO:0016043;GO:0016236;GO:0016567;GO:0016569;GO:0016570;GO:…	K14018	3S7HT	I	sp|O94289|LUB1_SCHPO Ubiquitin homeostasis protein lub1 OS=Schizosaccharomyces pombe (strain 972 / ATCC 24843) OX=284812 GN=lub1 PE=1 SV=2	OOF92770.1 hypothetical protein ASPCADRAFT_210035 [Aspergillus carbonarius ITEM 5010]	lub1	GO:0006139//nucleobase-containing compound metabolic process;GO:0006259//DNA metabolic process;GO:0006281//DNA repair;GO:0006302//double-strand break repair;GO:0006303//double-strand break repair via nonhomologous end joining;GO:0006325//chromatin organization;GO:0006464//cellular protein modification process;GO:0010498//proteasomal protein catabolic process;GO:0006508//proteolysis;GO:0010992//ub…	GO:0043226//organelle;GO:0043227//membrane-bounded organelle;GO:0043229//intracellular organelle;GO:0043231//intracellular membrane-bounded organelle;GO:0005575//cellular_component;GO:0005622//intracellular anatomical structure;GO:0005623//obsolete cell;GO:0005634//nucleus;GO:0005737//cytoplasm;GO:0044424//obsolete intracellular part;GO:0044464//obsolete cell part	GO:0043130//ubiquitin binding;GO:0003674//molecular_function;GO:0005488//binding;GO:0005515//protein binding;GO:0032182//ubiquitin-like protein binding	ko04141(Protein processing in endoplasmic reticulum)
ASPCADRAFT_210129	9217	12592.6	4716.23	0.374525	-1.41687	0	0	KV907506.1	950027	956841	-	6662	ASPCADRAFT_210129	-	K11982	3S6X5	S	-	OOF92893.1 hypothetical protein ASPCADRAFT_210129 [Aspergillus carbonarius ITEM 5010]	-	-	-	-	-
ASPCADRAFT_210263	1459.5	608.701	2593.9	4.26137	2.09132	0	0	KV907507.1	425706	426522	-	695	ASPCADRAFT_210263	-	K00799	3S8IX	I	sp|Q3T100|MGST3_BOVIN Glutathione S-transferase 3, mitochondrial OS=Bos taurus OX=9913 GN=MGST3 PE=2 SV=1	OOF92398.1 hypothetical protein ASPCADRAFT_210263 [Aspergillus carbonarius ITEM 5010]	MGST3	-	-	-	ko01100(Metabolic pathways);ko00480(Glutathione metabolism)
ASPCADRAFT_210346	3765.23	1821.54	6356.81	3.48979	1.80314	0	0	KV907507.1	737917	744592	-	5976	ASPCADRAFT_210346	GO:0000166;GO:0003674;GO:0003676;GO:0003677;GO:0003688;GO:0003690;GO:0003697;GO:0003824;GO:0005488;GO:0005515;GO:0005524;GO:0005575;GO:0005622;GO:0005623;GO:0005634;GO:0005681;GO:0005737;GO:0005739;GO:0005740;GO:0005758;GO:0005759;GO:0005829;GO:0006457;GO:0006458;GO:0006605;GO:0006626;GO:0006807;GO:0006810;GO:0006839;GO:0006886;GO:0006915;GO:0006950;GO:0006970;GO:0006996;GO:0007005;GO:0008104;GO:…	K04077	3S3II	O	sp|Q5B041|HSP60_EMENI Heat shock protein 60 OS=Emericella nidulans (strain FGSC A4 / ATCC 38163 / CBS 112.46 / NRRL 194 / M139) OX=227321 GN=hsp60 PE=1 SV=1	OOF92504.1 hypothetical protein ASPCADRAFT_210346 [Aspergillus carbonarius ITEM 5010]	hsp60	GO:0045041//protein import into mitochondrial intermembrane space;GO:0045184//establishment of protein localization;GO:0046907//intracellular transport;GO:0050821//protein stabilization;GO:0050896//response to stimulus;GO:0051131//chaperone-mediated protein complex assembly;GO:0070585//protein localization to mitochondrion;GO:0051179//localization;GO:0070727//cellular macromolecule localization;G…	GO:0070013//intracellular organelle lumen;GO:0071014//post-mRNA release spliceosomal complex;GO:1990904//ribonucleoprotein complex;GO:0005575//cellular_component;GO:0005622//intracellular anatomical structure;GO:0005623//obsolete cell;GO:0005634//nucleus;GO:0005681//spliceosomal complex;GO:0005737//cytoplasm;GO:0005739//mitochondrion;GO:0005740//mitochondrial envelope;GO:0016020//membrane;GO:0031…	GO:0051082//unfolded protein binding;GO:0051087//chaperone binding;GO:1990837//sequence-specific double-stranded DNA binding;GO:0005515//protein binding;GO:0005524//ATP binding;GO:0008144//obsolete drug binding;GO:0016462//pyrophosphatase activity;GO:0016787//hydrolase activity;GO:0016817//hydrolase activity, acting on acid anhydrides;GO:0016818//hydrolase activity, acting on acid anhydrides, in …	ko03018(RNA degradation)
ASPCADRAFT_210482	1123.68	382.296	2112.18	5.52499	2.46597	0	0	KV907508.1	162132	164316	+	2043	ASPCADRAFT_210482	-	K20154	3SET8	E	sp|A9AMZ9|BETA_BURM1 Oxygen-dependent choline dehydrogenase OS=Burkholderia multivorans (strain ATCC 17616 / 249) OX=395019 GN=betA PE=3 SV=1	OOF92064.1 GMC oxidoreductase [Aspergillus carbonarius ITEM 5010]	betA	-	-	-	-
ASPCADRAFT_210567	17231.7	8451.27	28938.9	3.42421	1.77577	0	0	KV907508.1	482457	484284	+	1706	ASPCADRAFT_210567	GO:0002181;GO:0002183;GO:0003674;GO:0005488;GO:0005515;GO:0005575;GO:0005622;GO:0005623;GO:0005634;GO:0005737;GO:0005829;GO:0005840;GO:0006403;GO:0006404;GO:0006412;GO:0006413;GO:0006457;GO:0006508;GO:0006511;GO:0006515;GO:0006518;GO:0006807;GO:0006810;GO:0006886;GO:0006913;GO:0006950;GO:0008104;GO:0008150;GO:0008152;GO:0009056;GO:0009057;GO:0009058;GO:0009059;GO:0009987;GO:0010033;GO:0010467;GO:…	K09510	3S3K6	O	sp|Q09912|PSI1_SCHPO Protein psi1 OS=Schizosaccharomyces pombe (strain 972 / ATCC 24843) OX=284812 GN=psi1 PE=2 SV=2	OOF92157.1 hypothetical protein ASPCADRAFT_210567 [Aspergillus carbonarius ITEM 5010]	psi1	GO:0071310//cellular response to organic substance;GO:0071630//nuclear protein quality control by the ubiquitin-proteasome system;GO:0071702//organic substance transport;GO:0071704//organic substance metabolic process;GO:0071705//nitrogen compound transport;GO:1901564//organonitrogen compound metabolic process;GO:1901565//organonitrogen compound catabolic process;GO:1901566//organonitrogen compou…	GO:0005737//cytoplasm;GO:0005829//cytosol;GO:0005840//ribosome;GO:0005575//cellular_component;GO:0005622//intracellular anatomical structure;GO:0005623//obsolete cell;GO:0005634//nucleus;GO:1990904//ribonucleoprotein complex;GO:0015935//small ribosomal subunit;GO:0022626//cytosolic ribosome;GO:0022627//cytosolic small ribosomal subunit;GO:0032991//protein-containing complex;GO:0043226//organelle;…	GO:0003674//molecular_function;GO:0005488//binding;GO:0005515//protein binding;GO:0051082//unfolded protein binding;GO:0051787//misfolded protein binding;GO:0030544//Hsp70 protein binding;GO:0031072//heat shock protein binding	-
ASPCADRAFT_210596	50021	36838.4	67597.7	1.83498	0.875762	0	0	KV907508.1	579126	583333	-	4208	ASPCADRAFT_210596	GO:0000166;GO:0001558;GO:0003674;GO:0003676;GO:0003723;GO:0003729;GO:0003824;GO:0004672;GO:0004674;GO:0004712;GO:0005488;GO:0005524;GO:0005575;GO:0005622;GO:0005623;GO:0005634;GO:0005737;GO:0006464;GO:0006468;GO:0006793;GO:0006796;GO:0006807;GO:0007154;GO:0007165;GO:0008104;GO:0008144;GO:0008150;GO:0008152;GO:0009892;GO:0009894;GO:0009895;GO:0009987;GO:0010494;GO:0010506;GO:0010507;GO:0010570;GO:…	K08286	3S5GR	T	sp|O14328|KSP1_SCHPO Serine/threonine-protein kinase ksp1 OS=Schizosaccharomyces pombe (strain 972 / ATCC 24843) OX=284812 GN=ksp1 PE=1 SV=1	OOF92191.1 hypothetical protein ASPCADRAFT_210596 [Aspergillus carbonarius ITEM 5010]	ksp1	GO:0009894//regulation of catabolic process;GO:0009895//negative regulation of catabolic process;GO:0006464//cellular protein modification process;GO:0009987//cellular process;GO:0006468//protein phosphorylation;GO:0010506//regulation of autophagy;GO:0010507//negative regulation of autophagy;GO:0010570//regulation of filamentous growth;GO:0031324//negative regulation of cellular metabolic process…	GO:0005575//cellular_component;GO:0005622//intracellular anatomical structure;GO:0005623//obsolete cell;GO:0005634//nucleus;GO:0005737//cytoplasm;GO:0010494//cytoplasmic stress granule;GO:0043226//organelle;GO:0032991//protein-containing complex;GO:0043227//membrane-bounded organelle;GO:0043228//non-membrane-bounded organelle;GO:0043229//intracellular organelle;GO:0043231//intracellular membrane-…	GO:0004712//protein serine/threonine/tyrosine kinase activity;GO:0005488//binding;GO:0005524//ATP binding;GO:0016301//kinase activity;GO:0032553//ribonucleotide binding;GO:0032555//purine ribonucleotide binding;GO:0032559//adenyl ribonucleotide binding;GO:0000166//nucleotide binding;GO:0003674//molecular_function;GO:0003676//nucleic acid binding;GO:0003723//RNA binding;GO:0003729//mRNA binding;GO…	-
ASPCADRAFT_210624	35578.6	29290	43963.4	1.50097	0.585895	0	0	KV907508.1	658946	661579	+	2523	ASPCADRAFT_210624	GO:0000947;GO:0000955;GO:0003674;GO:0003824;GO:0004022;GO:0005575;GO:0005576;GO:0005622;GO:0005623;GO:0005634;GO:0005737;GO:0005739;GO:0005759;GO:0005886;GO:0005975;GO:0005996;GO:0006006;GO:0006066;GO:0006067;GO:0006082;GO:0006090;GO:0006091;GO:0006113;GO:0006115;GO:0006116;GO:0006139;GO:0006163;GO:0006520;GO:0006725;GO:0006732;GO:0006733;GO:0006734;GO:0006753;GO:0006793;GO:0006796;GO:0006807;GO:…	K13953	20DNG	Q	sp|P41747|ADH1_ASPFN Alcohol dehydrogenase 1 OS=Aspergillus flavus (strain ATCC 200026 / FGSC A1120 / IAM 13836 / NRRL 3357 / JCM 12722 / SRRC 167) OX=332952 GN=adh1 PE=2 SV=2	OOF92213.1 hypothetical protein ASPCADRAFT_210624 [Aspergillus carbonarius ITEM 5010]	adh1	GO:0051186//obsolete cofactor metabolic process;GO:0055086//nucleobase-containing small molecule metabolic process;GO:0055114//obsolete oxidation-reduction process;GO:0071704//organic substance metabolic process;GO:0072521//purine-containing compound metabolic process;GO:0072524//pyridine-containing compound metabolic process;GO:0005975//carbohydrate metabolic process;GO:0005996//monosaccharide m…	GO:0062039//biofilm matrix;GO:0062040//fungal biofilm matrix;GO:0070013//intracellular organelle lumen;GO:0071944//cell periphery;GO:0005634//nucleus;GO:0005737//cytoplasm;GO:0005739//mitochondrion;GO:0005759//mitochondrial matrix;GO:0005886//plasma membrane;GO:0016020//membrane;GO:0005575//cellular_component;GO:0005576//extracellular region;GO:0005622//intracellular anatomical structure;GO:00310…	GO:0003674//molecular_function;GO:0003824//catalytic activity;GO:0004022//alcohol dehydrogenase (NAD+) activity;GO:0016491//oxidoreductase activity;GO:0016614//oxidoreductase activity, acting on CH-OH group of donors;GO:0016616//oxidoreductase activity, acting on the CH-OH group of donors, NAD or NADP as acceptor;GO:0019170//methylglyoxal reductase (NADH-dependent) activity	ko01110(Biosynthesis of secondary metabolites);ko01100(Metabolic pathways);ko00620(Pyruvate metabolism);ko00350(Tyrosine metabolism);ko00071(Fatty acid degradation);ko00010(Glycolysis / Gluconeogenesis)
ASPCADRAFT_210642	9994.67	6994.87	13994.4	2.00067	1.00048	0	0	KV907508.1	707729	716034	-	7719	ASPCADRAFT_210642	GO:0000322;GO:0000323;GO:0000324;GO:0005575;GO:0005622;GO:0005623;GO:0005737;GO:0005773;GO:0005886;GO:0006810;GO:0006855;GO:0008150;GO:0015893;GO:0016020;GO:0042221;GO:0042493;GO:0043226;GO:0043227;GO:0043229;GO:0043231;GO:0044424;GO:0044444;GO:0044464;GO:0050896;GO:0051179;GO:0051234;GO:0055085;GO:0071944	K05658	3S615	Q	sp|Q4WTT9|MDR1_ASPFU ABC multidrug transporter mdr1 OS=Aspergillus fumigatus (strain ATCC MYA-4609 / CBS 101355 / FGSC A1100 / Af293) OX=330879 GN=mdr1 PE=2 SV=1	OOF92227.1 hypothetical protein ASPCADRAFT_210642 [Aspergillus carbonarius ITEM 5010]	mdr1	GO:0051234//establishment of localization;GO:0055085//transmembrane transport;GO:0006810//transport;GO:0006855//xenobiotic transmembrane transport;GO:0008150//biological_process;GO:0015893//xenobiotic transport;GO:0050896//response to stimulus;GO:0042221//response to chemical;GO:0051179//localization;GO:0042493//response to xenobiotic stimulus	GO:0043226//organelle;GO:0005575//cellular_component;GO:0043227//membrane-bounded organelle;GO:0005622//intracellular anatomical structure;GO:0071944//cell periphery;GO:0043229//intracellular organelle;GO:0005623//obsolete cell;GO:0005737//cytoplasm;GO:0005773//vacuole;GO:0005886//plasma membrane;GO:0043231//intracellular membrane-bounded organelle;GO:0044424//obsolete intracellular part;GO:00444…	-	ko02010(ABC transporters)
ASPCADRAFT_210759	1663	770.583	2852.89	3.70225	1.8884	0	0	KV907509.1	174962	178052	-	2814	ASPCADRAFT_210759	-	K08157	3SABR	S	sp|Q6FV98|TPO12_CANGA Multidrug transporter TPO1_2 OS=Candida glabrata (strain ATCC 2001 / BCRC 20586 / JCM 3761 / NBRC 0622 / NRRL Y-65 / CBS 138) OX=284593 GN=TPO1_2 PE=2 SV=1	OOF91781.1 hypothetical protein ASPCADRAFT_210759 [Aspergillus carbonarius ITEM 5010]	TPO1_2	-	-	-	-
ASPCADRAFT_210811	5434.98	3087.36	8565.13	2.77426	1.4721	0	0	KV907509.1	506391	511185	-	4736	ASPCADRAFT_210811	-	K08711	3S809	Q	sp|A0A1U8QKX8|ATRB_EMENI ABC multidrug transporter atrB OS=Emericella nidulans (strain FGSC A4 / ATCC 38163 / CBS 112.46 / NRRL 194 / M139) OX=227321 GN=atrB PE=1 SV=1	OOF91896.1 hypothetical protein ASPCADRAFT_210811 [Aspergillus carbonarius ITEM 5010]	atrB	-	-	-	ko02010(ABC transporters)
ASPCADRAFT_211023	4386.65	6089.78	2115.82	0.347438	-1.52517	0	0	KV907510.1	579411	581522	+	2056	ASPCADRAFT_211023	-	K14792	3S8CR	S	sp|D4ARV2|AIM6_ARTBC Altered inheritance of mitochondria protein 6 homolog ARB_06966 OS=Arthroderma benhamiae (strain ATCC MYA-4681 / CBS 112371) OX=663331 GN=ARB_06966 PE=1 SV=1	OOF91664.1 hypothetical protein ASPCADRAFT_211023 [Aspergillus carbonarius ITEM 5010]	ARB_06966	-	-	-	-
ASPCADRAFT_211050	12385.8	15802.5	7830.19	0.495501	-1.01304	0	0	KV907510.1	658909	661039	+	2131	ASPCADRAFT_211050	-	-	3S8YB	-	-	OOF91689.1 hypothetical protein ASPCADRAFT_211050 [Aspergillus carbonarius ITEM 5010]	-	-	-	-	-
ASPCADRAFT_211076	37725.2	44981.9	28049.8	0.623579	-0.681356	0	0	KV907511.1	4206	5970	-	1602	ASPCADRAFT_211076	GO:0000254;GO:0003674;GO:0003824;GO:0004497;GO:0005488;GO:0005506;GO:0005575;GO:0005622;GO:0005623;GO:0005737;GO:0005783;GO:0005789;GO:0005886;GO:0006066;GO:0006629;GO:0006694;GO:0006696;GO:0008150;GO:0008152;GO:0008202;GO:0008204;GO:0008610;GO:0009058;GO:0009987;GO:0012505;GO:0016020;GO:0016125;GO:0016126;GO:0016128;GO:0016129;GO:0016491;GO:0016705;GO:0016709;GO:0031984;GO:0042175;GO:0043167;GO:…	K07750	3S7FH	I	sp|Q4W9I3|ER25B_ASPFU Methylsterol monooxygenase erg25B OS=Aspergillus fumigatus (strain ATCC MYA-4609 / CBS 101355 / FGSC A1100 / Af293) OX=330879 GN=erg25B PE=2 SV=1	OOF91247.1 hypothetical protein ASPCADRAFT_211076 [Aspergillus carbonarius ITEM 5010]	erg25B	GO:0006066//alcohol metabolic process;GO:0006629//lipid metabolic process;GO:0006694//steroid biosynthetic process;GO:0016129//phytosteroid biosynthetic process;GO:0006696//ergosterol biosynthetic process;GO:0008150//biological_process;GO:0008152//metabolic process;GO:1902652//secondary alcohol metabolic process;GO:0046165//alcohol biosynthetic process;GO:1902653//secondary alcohol biosynthetic p…	GO:0005737//cytoplasm;GO:0005783//endoplasmic reticulum;GO:0005789//endoplasmic reticulum membrane;GO:0005886//plasma membrane;GO:0031984//organelle subcompartment;GO:0042175//nuclear outer membrane-endoplasmic reticulum membrane network;GO:0044422//obsolete organelle part;GO:0044424//obsolete intracellular part;GO:0043226//organelle;GO:0044425//obsolete membrane part;GO:0043227//membrane-bounded…	GO:0016491//oxidoreductase activity;GO:0016705//oxidoreductase activity, acting on paired donors, with incorporation or reduction of molecular oxygen;GO:0016709//oxidoreductase activity, acting on paired donors, with incorporation or reduction of molecular oxygen, NAD(P)H as one donor, and incorporation of one atom of oxygen;GO:0043167//ion binding;GO:0043169//cation binding;GO:0000254//C-4 methy…	ko01110(Biosynthesis of secondary metabolites);ko01100(Metabolic pathways);ko00100(Steroid biosynthesis)
ASPCADRAFT_211125	8406.67	4936.19	13034	2.64049	1.40081	0	0	KV907511.1	145100	146410	+	1195	ASPCADRAFT_211125	-	-	3S95N	S	-	OOF91295.1 hypothetical protein ASPCADRAFT_211125 [Aspergillus carbonarius ITEM 5010]	-	-	-	-	-
ASPCADRAFT_211140	14212.4	17276.2	10127.4	0.58621	-0.770511	0	0	KV907511.1	182256	183957	+	1462	ASPCADRAFT_211140	-	-	3S7XB	S	-	OOF91309.1 hypothetical protein ASPCADRAFT_211140 [Aspergillus carbonarius ITEM 5010]	-	-	-	-	-
ASPCADRAFT_211184	7848.74	2354.46	15174.4	6.44496	2.68817	0	0	KV907511.1	318620	320937	+	2160	ASPCADRAFT_211184	-	-	3SE81	U	sp|Q04991|FMP42_YEAST Protein FMP42 OS=Saccharomyces cerevisiae (strain ATCC 204508 / S288c) OX=559292 GN=FMP42 PE=1 SV=1	OOF91350.1 hypothetical protein ASPCADRAFT_211184 [Aspergillus carbonarius ITEM 5010]	FMP42	-	-	-	-
ASPCADRAFT_211207	2730.45	526.282	5669.35	10.7725	3.42928	0	0	KV907511.1	422718	426554	+	3639	ASPCADRAFT_211207	-	-	-	-	-	OOF91387.1 hypothetical protein ASPCADRAFT_211207, partial [Aspergillus carbonarius ITEM 5010]	-	-	-	-	-
ASPCADRAFT_211221	19280.7	13408.6	27110	2.02183	1.01566	0	0	KV907511.1	501557	502845	+	939	ASPCADRAFT_211221	-	-	-	-	-	OOF91409.1 hypothetical protein ASPCADRAFT_211221 [Aspergillus carbonarius ITEM 5010]	-	-	-	-	-
ASPCADRAFT_211258	63050.7	78102.9	42981.1	0.550313	-0.861675	0	0	KV907511.1	587638	589211	-	1520	ASPCADRAFT_211258	-	-	3S9V0	K	-	OOF91443.1 hypothetical protein ASPCADRAFT_211258 [Aspergillus carbonarius ITEM 5010]	-	-	-	-	-
ASPCADRAFT_211379	10238.4	12734.4	6910.26	0.542644	-0.881921	0	0	KV907512.1	129194	130819	-	1454	ASPCADRAFT_211379	GO:0003674;GO:0003824;GO:0005575;GO:0005576;GO:0005622;GO:0005623;GO:0005737;GO:0005829;GO:0006082;GO:0006083;GO:0008150;GO:0008152;GO:0008863;GO:0009056;GO:0009987;GO:0015942;GO:0016054;GO:0016491;GO:0016620;GO:0016903;GO:0016999;GO:0017001;GO:0017144;GO:0019752;GO:0032787;GO:0042183;GO:0042737;GO:0043436;GO:0044237;GO:0044248;GO:0044281;GO:0044282;GO:0044424;GO:0044444;GO:0044464;GO:0046395;GO:…	K00122	3S5V9	C	sp|Q03134|FDH_EMENI Formate dehydrogenase OS=Emericella nidulans (strain FGSC A4 / ATCC 38163 / CBS 112.46 / NRRL 194 / M139) OX=227321 GN=aciA PE=2 SV=3	OOF91102.1 hypothetical protein ASPCADRAFT_211379 [Aspergillus carbonarius ITEM 5010]	aciA	GO:0006083//acetate metabolic process;GO:0008150//biological_process;GO:0008152//metabolic process;GO:0009056//catabolic process;GO:0009987//cellular process;GO:0015942//formate metabolic process;GO:0044248//cellular catabolic process;GO:0016054//organic acid catabolic process;GO:0044281//small molecule metabolic process;GO:0044282//small molecule catabolic process;GO:0046395//carboxylic acid cat…	GO:0044424//obsolete intracellular part;GO:0044444//obsolete cytoplasmic part;GO:0044464//obsolete cell part;GO:0005575//cellular_component;GO:0005576//extracellular region;GO:0005622//intracellular anatomical structure;GO:0005623//obsolete cell;GO:0005737//cytoplasm;GO:0005829//cytosol	GO:0008863//formate dehydrogenase (NAD+) activity;GO:0016491//oxidoreductase activity;GO:0016620//oxidoreductase activity, acting on the aldehyde or oxo group of donors, NAD or NADP as acceptor;GO:0003674//molecular_function;GO:0003824//catalytic activity;GO:0016903//oxidoreductase activity, acting on the aldehyde or oxo group of donors	ko01200(Carbon metabolism);ko01100(Metabolic pathways);ko00680(Methane metabolism);ko00630(Glyoxylate and dicarboxylate metabolism)
ASPCADRAFT_211398	9460.73	3087.7	17958.1	5.81602	2.54003	0	0	KV907512.1	167689	169523	-	1778	ASPCADRAFT_211398	GO:0000166;GO:0000774;GO:0002181;GO:0003674;GO:0005488;GO:0005575;GO:0005622;GO:0005623;GO:0005737;GO:0005829;GO:0005840;GO:0006412;GO:0006508;GO:0006511;GO:0006515;GO:0006518;GO:0006807;GO:0006950;GO:0008150;GO:0008152;GO:0009056;GO:0009057;GO:0009058;GO:0009059;GO:0009987;GO:0010033;GO:0010467;GO:0010498;GO:0017076;GO:0019538;GO:0019941;GO:0022626;GO:0030163;GO:0030234;GO:0030554;GO:0032991;GO:…	K09562	3S49N	K	sp|Q2U9E2|FES1_ASPOR Hsp70 nucleotide exchange factor fes1 OS=Aspergillus oryzae (strain ATCC 42149 / RIB 40) OX=510516 GN=fes1 PE=3 SV=1	OOF91115.1 hypothetical protein ASPCADRAFT_211398 [Aspergillus carbonarius ITEM 5010]	fes1	GO:0006412//translation;GO:0006508//proteolysis;GO:0006511//ubiquitin-dependent protein catabolic process;GO:0006515//protein quality control for misfolded or incompletely synthesized proteins;GO:0006518//peptide metabolic process;GO:0019538//protein metabolic process;GO:0006807//nitrogen compound metabolic process;GO:0019941//modification-dependent protein catabolic process;GO:0006950//response …	GO:0005829//cytosol;GO:0005840//ribosome;GO:0022626//cytosolic ribosome;GO:0032991//protein-containing complex;GO:0043232//intracellular non-membrane-bounded organelle;GO:0005575//cellular_component;GO:0005622//intracellular anatomical structure;GO:0005623//obsolete cell;GO:1990904//ribonucleoprotein complex;GO:0005737//cytoplasm;GO:0043226//organelle;GO:0043228//non-membrane-bounded organelle;GO…	GO:0030234//enzyme regulator activity;GO:0030554//adenyl nucleotide binding;GO:0000166//nucleotide binding;GO:0000774//adenyl-nucleotide exchange factor activity;GO:0060589//nucleoside-triphosphatase regulator activity;GO:0003674//molecular_function;GO:0060590//ATPase regulator activity;GO:0005488//binding;GO:0036094//small molecule binding;GO:0017076//purine nucleotide binding;GO:0097159//organi…	ko04141(Protein processing in endoplasmic reticulum)
ASPCADRAFT_211493	3023.02	4398.26	1189.37	0.270419	-1.88673	0	0	KV907512.1	479882	482507	-	2294	ASPCADRAFT_211493	GO:0003674;GO:0003824;GO:0004044;GO:0005575;GO:0005622;GO:0005623;GO:0005737;GO:0006139;GO:0006144;GO:0006163;GO:0006164;GO:0006188;GO:0006189;GO:0006725;GO:0006753;GO:0006793;GO:0006796;GO:0006807;GO:0008150;GO:0008152;GO:0009058;GO:0009112;GO:0009113;GO:0009117;GO:0009123;GO:0009124;GO:0009126;GO:0009127;GO:0009150;GO:0009152;GO:0009156;GO:0009161;GO:0009165;GO:0009167;GO:0009168;GO:0009259;GO:…	K00764	3S734	F	sp|P04046|PUR1_YEAST Amidophosphoribosyltransferase OS=Saccharomyces cerevisiae (strain ATCC 204508 / S288c) OX=559292 GN=ADE4 PE=1 SV=2	OOF91209.1 hypothetical protein ASPCADRAFT_211493 [Aspergillus carbonarius ITEM 5010]	ADE4	GO:0006163//purine nucleotide metabolic process;GO:0006164//purine nucleotide biosynthetic process;GO:0006188//IMP biosynthetic process;GO:0006189//'de novo' IMP biosynthetic process;GO:0006725//cellular aromatic compound metabolic process;GO:0006753//nucleoside phosphate metabolic process;GO:0006793//phosphorus metabolic process;GO:0009152//purine ribonucleotide biosynthetic process;GO:0006796//…	GO:0044424//obsolete intracellular part;GO:0044464//obsolete cell part;GO:0005575//cellular_component;GO:0005622//intracellular anatomical structure;GO:0005623//obsolete cell;GO:0005737//cytoplasm	GO:0016740//transferase activity;GO:0003674//molecular_function;GO:0003824//catalytic activity;GO:0004044//amidophosphoribosyltransferase activity;GO:0016757//glycosyltransferase activity;GO:0016763//pentosyltransferase activity	ko01110(Biosynthesis of secondary metabolites);ko01100(Metabolic pathways);ko00250(Alanine, aspartate and glutamate metabolism);ko00230(Purine metabolism)
ASPCADRAFT_211621	3469.07	1867.44	5604.57	3.00121	1.58554	0	0	KV907513.1	403794	405844	+	1834	ASPCADRAFT_211621	GO:0000228;GO:0000413;GO:0000785;GO:0000790;GO:0001932;GO:0003674;GO:0003676;GO:0003723;GO:0003755;GO:0003824;GO:0005488;GO:0005575;GO:0005622;GO:0005623;GO:0005634;GO:0005694;GO:0006355;GO:0006357;GO:0006464;GO:0006807;GO:0008150;GO:0008152;GO:0009889;GO:0009987;GO:0010468;GO:0010556;GO:0016853;GO:0016859;GO:0018193;GO:0018208;GO:0019219;GO:0019220;GO:0019222;GO:0019538;GO:0031323;GO:0031326;GO:…	K12735	3S5GY	A	sp|Q2U256|PPIL4_ASPOR Peptidyl-prolyl cis-trans isomerase-like 4 OS=Aspergillus oryzae (strain ATCC 42149 / RIB 40) OX=510516 GN=cyp6 PE=3 SV=1	OOF91026.1 hypothetical protein ASPCADRAFT_211621 [Aspergillus carbonarius ITEM 5010]	cyp6	GO:0018208//peptidyl-proline modification;GO:0006355//regulation of transcription, DNA-templated;GO:0019219//regulation of nucleobase-containing compound metabolic process;GO:0006357//regulation of transcription by RNA polymerase II;GO:0019220//regulation of phosphate metabolic process;GO:0006464//cellular protein modification process;GO:0019222//regulation of metabolic process;GO:0019538//protei…	GO:0005575//cellular_component;GO:0005622//intracellular anatomical structure;GO:0005623//obsolete cell;GO:0005634//nucleus;GO:0005694//chromosome;GO:0043233//organelle lumen;GO:0031974//membrane-enclosed lumen;GO:0031981//nuclear lumen;GO:0044422//obsolete organelle part;GO:0000228//nuclear chromosome;GO:0044424//obsolete intracellular part;GO:0070013//intracellular organelle lumen;GO:0044427//o…	GO:0003824//catalytic activity;GO:0005488//binding;GO:0097159//organic cyclic compound binding;GO:0003674//molecular_function;GO:0140096//catalytic activity, acting on a protein;GO:0003676//nucleic acid binding;GO:1901363//heterocyclic compound binding;GO:0003723//RNA binding;GO:0003755//peptidyl-prolyl cis-trans isomerase activity;GO:0016853//isomerase activity;GO:0016859//cis-trans isomerase ac…	-
ASPCADRAFT_211648	6164.99	8213.47	3433.68	0.418055	-1.25824	0	0	KV907513.1	496371	499557	-	2620	ASPCADRAFT_211648	-	-	3S6JY	S	sp|F9WWD1|GT2_ZYMTI Type 2 glycosyltransferase OS=Zymoseptoria tritici (strain CBS 115943 / IPO323) OX=336722 GN=GT2 PE=3 SV=1	OOF91048.1 glycosyltransferase family 2 protein [Aspergillus carbonarius ITEM 5010]	GT2	-	-	-	-
ASPCADRAFT_211734	22776.8	28997.1	14483.2	0.49947	-1.00153	0	0	KV907514.1	99580	103882	-	3914	ASPCADRAFT_211734	GO:0003674;GO:0003824;GO:0004352;GO:0004353;GO:0005575;GO:0005622;GO:0005623;GO:0005737;GO:0005739;GO:0006082;GO:0006103;GO:0006106;GO:0006520;GO:0006536;GO:0006538;GO:0006807;GO:0008150;GO:0008152;GO:0009056;GO:0009063;GO:0009064;GO:0009065;GO:0009987;GO:0016054;GO:0016491;GO:0016638;GO:0016639;GO:0019551;GO:0019752;GO:0043226;GO:0043227;GO:0043229;GO:0043231;GO:0043436;GO:0043648;GO:0043649;GO:…	K15371	3S6DY	E	sp|P00365|DHE2_NEUCR NAD-specific glutamate dehydrogenase OS=Neurospora crassa (strain ATCC 24698 / 74-OR23-1A / CBS 708.71 / DSM 1257 / FGSC 987) OX=367110 GN=gdh-1 PE=1 SV=4	OOF90778.1 hypothetical protein ASPCADRAFT_211734 [Aspergillus carbonarius ITEM 5010]	gdh-1	GO:0006082//organic acid metabolic process;GO:0006103//2-oxoglutarate metabolic process;GO:0006106//fumarate metabolic process;GO:0006520//cellular amino acid metabolic process;GO:0006536//glutamate metabolic process;GO:0006538//glutamate catabolic process;GO:0006807//nitrogen compound metabolic process;GO:0008150//biological_process;GO:0008152//metabolic process;GO:0009056//catabolic process;GO:…	GO:0043226//organelle;GO:0043227//membrane-bounded organelle;GO:0043229//intracellular organelle;GO:0043231//intracellular membrane-bounded organelle;GO:0005575//cellular_component;GO:0005622//intracellular anatomical structure;GO:0005623//obsolete cell;GO:0005737//cytoplasm;GO:0005739//mitochondrion;GO:0044424//obsolete intracellular part;GO:0044444//obsolete cytoplasmic part;GO:0044464//obsolet…	GO:0003674//molecular_function;GO:0003824//catalytic activity;GO:0004352//glutamate dehydrogenase (NAD+) activity;GO:0004353//glutamate dehydrogenase [NAD(P)+] activity;GO:0016491//oxidoreductase activity;GO:0016638//oxidoreductase activity, acting on the CH-NH2 group of donors;GO:0016639//oxidoreductase activity, acting on the CH-NH2 group of donors, NAD or NADP as acceptor	ko01100(Metabolic pathways);ko00910(Nitrogen metabolism);ko00430(Taurine and hypotaurine metabolism);ko00250(Alanine, aspartate and glutamate metabolism);ko00220(Arginine biosynthesis)
ASPCADRAFT_211904	1213.49	1854.06	359.406	0.193848	-2.367	0	0	KV907515.1	279920	283227	+	3159	ASPCADRAFT_211904	-	K05528	3S7XX	G	sp|Q9UTR6|OCH1_SCHPO Initiation-specific alpha-1,6-mannosyltransferase OS=Schizosaccharomyces pombe (strain 972 / ATCC 24843) OX=284812 GN=och1 PE=1 SV=2	OOF90725.1 glycosyltransferase family 32 protein [Aspergillus carbonarius ITEM 5010]	och1	-	-	-	ko01100(Metabolic pathways);ko00513(Various types of N-glycan biosynthesis)
ASPCADRAFT_211921	37100.4	45857.6	25424.2	0.554416	-0.850959	0	0	KV907516.1	92470	94282	-	1766	ASPCADRAFT_211921	-	-	-	-	-	OOF90601.1 hypothetical protein ASPCADRAFT_211921 [Aspergillus carbonarius ITEM 5010]	-	-	-	-	-
ASPCADRAFT_211956	18576	8311.08	32262.7	3.88188	1.95676	0	0	KV907517.1	101544	102528	-	829	ASPCADRAFT_211956	-	-	-	-	-	OOF90548.1 hypothetical protein ASPCADRAFT_211956 [Aspergillus carbonarius ITEM 5010]	-	-	-	-	-
ASPCADRAFT_212015	1132.51	283.47	2264.57	7.98875	2.99797	0	0	KV907528.1	1	1707	-	1631	ASPCADRAFT_212015	-	-	-	-	-	OOF90398.1 hypothetical protein ASPCADRAFT_212015, partial [Aspergillus carbonarius ITEM 5010]	-	-	-	-	-
ASPCADRAFT_212112	6959.96	5017.07	9550.49	1.9036	0.92873	0	0	KV907551.1	13578	15103	-	1417	ASPCADRAFT_212112	-	-	3S3U1	-	-	OOF90270.1 hypothetical protein ASPCADRAFT_212112 [Aspergillus carbonarius ITEM 5010]	-	-	-	-	-
ASPCADRAFT_212180	38442	21315.8	61277	2.87472	1.52342	0	0	KV907575.1	1645	2987	-	1290	ASPCADRAFT_212180	-	-	-	-	-	OOF90167.1 hypothetical protein ASPCADRAFT_212180 [Aspergillus carbonarius ITEM 5010]	-	-	-	-	-
ASPCADRAFT_212184	16324.2	12437.1	21507	1.72927	0.790161	0	0	KV907577.1	109	1866	-	1604	ASPCADRAFT_212184	GO:0001505;GO:0003674;GO:0003824;GO:0004353;GO:0004354;GO:0005575;GO:0005576;GO:0005622;GO:0005623;GO:0005634;GO:0005737;GO:0005739;GO:0005829;GO:0006082;GO:0006520;GO:0006536;GO:0006537;GO:0006541;GO:0006807;GO:0008150;GO:0008152;GO:0008652;GO:0009058;GO:0009064;GO:0009084;GO:0009987;GO:0010033;GO:0016053;GO:0016491;GO:0016638;GO:0016639;GO:0017144;GO:0019676;GO:0019740;GO:0019752;GO:0030447;GO:…	K00262	3S3D8	E	sp|Q9URS1|DHE4_PENCH NADP-specific glutamate dehydrogenase OS=Penicillium chrysogenum OX=5076 GN=GDH PE=3 SV=1	OOF90159.1 hypothetical protein ASPCADRAFT_212184 [Aspergillus carbonarius ITEM 5010]	GDH	GO:0006082//organic acid metabolic process;GO:0006520//cellular amino acid metabolic process;GO:0006536//glutamate metabolic process;GO:0006537//glutamate biosynthetic process;GO:0006541//glutamine metabolic process;GO:0017144//xenobiotic metabolic process;GO:0006807//nitrogen compound metabolic process;GO:0019676//ammonia assimilation cycle;GO:0019740//nitrogen utilization;GO:0019752//carboxylic…	GO:0005634//nucleus;GO:0005737//cytoplasm;GO:0005739//mitochondrion;GO:0005829//cytosol;GO:0044424//obsolete intracellular part;GO:0044444//obsolete cytoplasmic part;GO:0044464//obsolete cell part;GO:0005575//cellular_component;GO:0005576//extracellular region;GO:0005622//intracellular anatomical structure;GO:0005623//obsolete cell;GO:0043226//organelle;GO:0043227//membrane-bounded organelle;GO:0…	GO:0016638//oxidoreductase activity, acting on the CH-NH2 group of donors;GO:0016639//oxidoreductase activity, acting on the CH-NH2 group of donors, NAD or NADP as acceptor;GO:0003674//molecular_function;GO:0003824//catalytic activity;GO:0004353//glutamate dehydrogenase [NAD(P)+] activity;GO:0004354//glutamate dehydrogenase (NADP+) activity;GO:0016491//oxidoreductase activity	ko01100(Metabolic pathways);ko00910(Nitrogen metabolism);ko00250(Alanine, aspartate and glutamate metabolism);ko00220(Arginine biosynthesis)
ASPCADRAFT_212238	4526.71	93.6889	10437.4	111.405	6.79967	0	0	KV907602.1	6171	7243	+	925	ASPCADRAFT_212238	-	K21820	3SDYB	E	sp|Q00668|STCC_EMENI Peroxidase stcC OS=Emericella nidulans (strain FGSC A4 / ATCC 38163 / CBS 112.46 / NRRL 194 / M139) OX=227321 GN=stcC PE=2 SV=2	OOF90067.1 hypothetical protein ASPCADRAFT_212238 [Aspergillus carbonarius ITEM 5010]	stcC	-	-	-	-
ASPCADRAFT_212242	42002.2	59139.6	19152.5	0.323852	-1.62659	0	0	KV907603.1	8358	9141	+	735	ASPCADRAFT_212242	-	-	3S9ZS	-	-	OOF90064.1 hypothetical protein ASPCADRAFT_212242 [Aspergillus carbonarius ITEM 5010]	-	-	-	-	-
ASPCADRAFT_212322	697.811	80.4282	1520.99	18.9111	4.24116	0	0	KV907626.1	663	1978	+	1316	ASPCADRAFT_212322	GO:0008150;GO:0009636;GO:0009987;GO:0042221;GO:0050896;GO:0051716;GO:0070887;GO:0097237;GO:0098754;GO:1990748	K00354	3S67C	C	sp|W6Q9S9|FGOX3_PENRF Chanoclavine-I aldehyde reductase fgaOx3 OS=Penicillium roqueforti (strain FM164) OX=1365484 GN=fgaOx3 PE=1 SV=1	OOF89981.1 hypothetical protein ASPCADRAFT_212322 [Aspergillus carbonarius ITEM 5010]	fgaOx3	GO:0042221//response to chemical;GO:0050896//response to stimulus;GO:0051716//cellular response to stimulus;GO:0070887//cellular response to chemical stimulus;GO:0097237//cellular response to toxic substance;GO:0098754//detoxification;GO:1990748//cellular detoxification;GO:0008150//biological_process;GO:0009636//response to toxic substance;GO:0009987//cellular process	-	-	-
ASPCADRAFT_212368	4516.25	2511.63	7189.07	2.86231	1.51718	0	0	KV907641.1	5885	6989	+	1105	ASPCADRAFT_212368	-	K17903	3S82B	S	-	OOF89946.1 hypothetical protein ASPCADRAFT_212368 [Aspergillus carbonarius ITEM 5010]	-	-	-	-	-
ASPCADRAFT_212373	28282.8	17367.3	42836.9	2.46653	1.30248	0	0	KV907643.1	2179	6588	+	3917	ASPCADRAFT_212373	GO:0003674;GO:0003824;GO:0003873;GO:0005575;GO:0005622;GO:0005623;GO:0005737;GO:0005975;GO:0006003;GO:0006109;GO:0006110;GO:0006140;GO:0006793;GO:0006796;GO:0008150;GO:0008152;GO:0008443;GO:0009889;GO:0009894;GO:0009987;GO:0016301;GO:0016310;GO:0016740;GO:0016772;GO:0016773;GO:0019200;GO:0019219;GO:0019220;GO:0019222;GO:0019637;GO:0030808;GO:0030811;GO:0031323;GO:0031326;GO:0031329;GO:0042325;GO:…	K00900	3S2PE	G	sp|P40433|6P21_YEAST 6-phosphofructo-2-kinase 1 OS=Saccharomyces cerevisiae (strain ATCC 204508 / S288c) OX=559292 GN=PFK26 PE=1 SV=1	OOF89939.1 hypothetical protein ASPCADRAFT_212373 [Aspergillus carbonarius ITEM 5010]	PFK26	GO:0006109//regulation of carbohydrate metabolic process;GO:0006110//regulation of glycolytic process;GO:0006140//regulation of nucleotide metabolic process;GO:0006793//phosphorus metabolic process;GO:0006796//phosphate-containing compound metabolic process;GO:0008150//biological_process;GO:0008152//metabolic process;GO:0019637//organophosphate metabolic process;GO:0030808//regulation of nucleoti…	GO:0005575//cellular_component;GO:0005622//intracellular anatomical structure;GO:0005623//obsolete cell;GO:0005737//cytoplasm;GO:0044424//obsolete intracellular part;GO:0044464//obsolete cell part	GO:0008443//phosphofructokinase activity;GO:0003674//molecular_function;GO:0003824//catalytic activity;GO:0003873//6-phosphofructo-2-kinase activity;GO:0016301//kinase activity;GO:0016740//transferase activity;GO:0016772//transferase activity, transferring phosphorus-containing groups;GO:0016773//phosphotransferase activity, alcohol group as acceptor;GO:0019200//carbohydrate kinase activity	ko01100(Metabolic pathways);ko00051(Fructose and mannose metabolism)
ASPCADRAFT_212419	2915.69	1276.14	5101.77	3.99783	1.99922	0	0	KV907665.1	3229	5094	-	1745	ASPCADRAFT_212419	-	K00002	3S4TE	Q	sp|P25377|ADH7_YEAST NADP-dependent alcohol dehydrogenase 7 OS=Saccharomyces cerevisiae (strain ATCC 204508 / S288c) OX=559292 GN=ADH7 PE=1 SV=1	OOF89884.1 hypothetical protein ASPCADRAFT_212419 [Aspergillus carbonarius ITEM 5010]	ADH7	-	-	-	ko01240(Biosynthesis of cofactors);ko01110(Biosynthesis of secondary metabolites);ko01100(Metabolic pathways);ko00620(Pyruvate metabolism);ko00561(Glycerolipid metabolism);ko00053(Ascorbate and aldarate metabolism);ko00040(Pentose and glucuronate interconversions);ko00010(Glycolysis / Gluconeogenesis)
ASPCADRAFT_36112	605.628	61.4649	1331.18	21.6576	4.4368	0	0	KV907500.1	1464668	1465701	+	867	ASPCADRAFT_36112	-	K23678	21P76	Q	sp|P0CU82|CALM_PENDC Oxidoreductase calM OS=Penicillium decumbens OX=69771 GN=calM PE=1 SV=1	OOF95486.1 hypothetical protein ASPCADRAFT_36112, partial [Aspergillus carbonarius ITEM 5010]	calM	-	-	-	ko04148(Efferocytosis)
ASPCADRAFT_37898	46922.7	59302.2	30416.7	0.512911	-0.96322	0	0	KV907493.1	1001525	1003232	-	1545	ASPCADRAFT_37898	-	K01580	3S651	E	sp|Q42521|DCE1_ARATH Glutamate decarboxylase 1 OS=Arabidopsis thaliana OX=3702 GN=GAD1 PE=1 SV=2	OOG00565.1 hypothetical protein ASPCADRAFT_37898 [Aspergillus carbonarius ITEM 5010]	GAD1	-	-	-	ko01110(Biosynthesis of secondary metabolites);ko01100(Metabolic pathways);ko00650(Butanoate metabolism);ko00430(Taurine and hypotaurine metabolism);ko00410(beta-Alanine metabolism);ko00250(Alanine, aspartate and glutamate metabolism)
ASPCADRAFT_38142	6072.27	7901.42	3633.41	0.459843	-1.12079	0	0	KV907493.1	477915	478844	-	828	ASPCADRAFT_38142	-	-	3SC6T	-	-	OOG00405.1 hypothetical protein ASPCADRAFT_38142 [Aspergillus carbonarius ITEM 5010]	-	-	-	-	-
ASPCADRAFT_395022	147668	103000	207225	2.01189	1.00855	0	0	KV907496.1	1809240	1810302	-	918	ASPCADRAFT_395022	GO:0000003;GO:0000209;GO:0003006;GO:0003674;GO:0005488;GO:0005515;GO:0005575;GO:0005622;GO:0005623;GO:0005737;GO:0006464;GO:0006508;GO:0006513;GO:0006807;GO:0007049;GO:0008150;GO:0008152;GO:0009056;GO:0009057;GO:0009653;GO:0009987;GO:0010498;GO:0010499;GO:0016567;GO:0016579;GO:0019538;GO:0019953;GO:0022402;GO:0022413;GO:0022414;GO:0030154;GO:0030163;GO:0030435;GO:0030437;GO:0031386;GO:0032446;GO:…	K08770	3S55C	O	sp|P0CG63|UBI4P_YEAST Polyubiquitin OS=Saccharomyces cerevisiae (strain ATCC 204508 / S288c) OX=559292 GN=UBI4 PE=1 SV=1	OOF98215.1 hypothetical protein ASPCADRAFT_395022 [Aspergillus carbonarius ITEM 5010]	UBI4	GO:0006464//cellular protein modification process;GO:0006508//proteolysis;GO:0006513//protein monoubiquitination;GO:0006807//nitrogen compound metabolic process;GO:0007049//cell cycle;GO:0008150//biological_process;GO:0022414//reproductive process;GO:0008152//metabolic process;GO:0030154//cell differentiation;GO:0009056//catabolic process;GO:0030163//protein catabolic process;GO:0009057//macromol…	GO:0005737//cytoplasm;GO:0044424//obsolete intracellular part;GO:0044464//obsolete cell part;GO:0005575//cellular_component;GO:0005622//intracellular anatomical structure;GO:0005623//obsolete cell	GO:0031386//protein tag;GO:0003674//molecular_function;GO:0005488//binding;GO:0005515//protein binding;GO:0043008//ATP-dependent protein binding	ko04120(Ubiquitin mediated proteolysis)
ASPCADRAFT_395744	18801.6	13923.7	25305.4	1.81743	0.861902	0	0	KV907497.1	1956031	1957692	+	1605	ASPCADRAFT_395744	-	K10254	3S2S0	S	sp|B9E972|OLHYD_MACCJ Oleate hydratase OS=Macrococcus caseolyticus (strain JCSC5402) OX=458233 GN=MCCL_0076 PE=1 SV=1	OOF97533.1 hypothetical protein ASPCADRAFT_395744 [Aspergillus carbonarius ITEM 5010]	MCCL_0076	-	-	-	-
ASPCADRAFT_399760	4506.71	5888.55	2664.26	0.452447	-1.14418	0	0	KV907509.1	459104	461651	-	2244	ASPCADRAFT_399760	-	K11982	3SE3K	S	sp|Q00808|HETE1_PODAS Vegetative incompatibility protein HET-E-1 OS=Podospora anserina OX=2587412 GN=HET-E1 PE=4 SV=1	OOF91881.1 hypothetical protein ASPCADRAFT_399760 [Aspergillus carbonarius ITEM 5010]	HET-E1	-	-	-	-
ASPCADRAFT_400189	69014.4	50157.7	94156.7	1.87721	0.908593	0	0	KV907511.1	576134	577387	+	1254	ASPCADRAFT_400189	-	K05916	3S4GE	C	sp|Q7WHW5|HMP_BORBR Flavohemoprotein OS=Bordetella bronchiseptica (strain ATCC BAA-588 / NCTC 13252 / RB50) OX=257310 GN=hmp PE=3 SV=1	OOF91437.1 hypothetical protein ASPCADRAFT_400189 [Aspergillus carbonarius ITEM 5010]	hmp	-	-	-	-
ASPCADRAFT_404332	101247	122424	73012.4	0.596392	-0.745668	0	0	KV907497.1	504048	505621	-	1383	ASPCADRAFT_404332	GO:0000166;GO:0000322;GO:0000323;GO:0000324;GO:0000329;GO:0001882;GO:0001883;GO:0002181;GO:0002182;GO:0003674;GO:0003676;GO:0003723;GO:0003746;GO:0003824;GO:0003924;GO:0005488;GO:0005515;GO:0005516;GO:0005525;GO:0005575;GO:0005618;GO:0005622;GO:0005623;GO:0005737;GO:0005739;GO:0005773;GO:0005774;GO:0005829;GO:0005840;GO:0005853;GO:0006403;GO:0006405;GO:0006409;GO:0006412;GO:0006414;GO:0006518;GO:…	K03231	3S5ZN	J	sp|Q9Y713|EF1A_ASPOR Elongation factor 1-alpha OS=Aspergillus oryzae (strain ATCC 42149 / RIB 40) OX=510516 GN=tef1 PE=3 SV=1	OOF97078.1 hypothetical protein ASPCADRAFT_404332 [Aspergillus carbonarius ITEM 5010]	tef1	GO:0046907//intracellular transport;GO:0050657//nucleic acid transport;GO:0050658//RNA transport;GO:0051031//tRNA transport;GO:0051168//nuclear export;GO:0051169//nuclear transport;GO:0051179//localization;GO:0051234//establishment of localization;GO:0097064//ncRNA export from nucleus;GO:0051236//establishment of RNA localization;GO:0051641//cellular localization;GO:1901564//organonitrogen compou…	GO:0071944//cell periphery;GO:0098588//bounding membrane of organelle;GO:0098805//membrane;GO:0098852//lytic vacuole membrane;GO:0005853//eukaryotic translation elongation factor 1 complex;GO:0016020//membrane;GO:0000322//storage vacuole;GO:0000323//lytic vacuole;GO:0000324//fungal-type vacuole;GO:0000329//fungal-type vacuole membrane;GO:0032991//protein-containing complex;GO:0043229//intracellul…	GO:0097159//organic cyclic compound binding;GO:0097367//carbohydrate derivative binding;GO:1901265//nucleoside phosphate binding;GO:1901363//heterocyclic compound binding;GO:0003674//molecular_function;GO:0003676//nucleic acid binding;GO:0003723//RNA binding;GO:0003746//translation elongation factor activity;GO:0003824//catalytic activity;GO:0003924//GTPase activity;GO:0005488//binding;GO:0005515…	ko03013(Nucleocytoplasmic transport)
ASPCADRAFT_407956	17491.7	13467.4	22857.5	1.69724	0.763192	0	0	KV907505.1	584980	586959	-	747	ASPCADRAFT_407956	GO:0000346;GO:0003674;GO:0003676;GO:0003723;GO:0004857;GO:0005488;GO:0005575;GO:0005622;GO:0005623;GO:0005634;GO:0006139;GO:0006259;GO:0006281;GO:0006283;GO:0006289;GO:0006403;GO:0006405;GO:0006406;GO:0006611;GO:0006725;GO:0006807;GO:0006810;GO:0006886;GO:0006913;GO:0006950;GO:0006974;GO:0008104;GO:0008150;GO:0008152;GO:0009987;GO:0010467;GO:0015031;GO:0015833;GO:0015931;GO:0016973;GO:0030234;GO:…	K12881	3S93M	A	sp|Q09330|MLO3_SCHPO mRNA export protein mlo3 OS=Schizosaccharomyces pombe (strain 972 / ATCC 24843) OX=284812 GN=mlo3 PE=1 SV=1	OOF93118.1 hypothetical protein ASPCADRAFT_407956 [Aspergillus carbonarius ITEM 5010]	mlo3	GO:0006139//nucleobase-containing compound metabolic process;GO:0006259//DNA metabolic process;GO:0006281//DNA repair;GO:0006283//transcription-coupled nucleotide-excision repair;GO:0006289//nucleotide-excision repair;GO:0006403//RNA localization;GO:0009987//cellular process;GO:0006405//RNA export from nucleus;GO:0010467//gene expression;GO:0006406//mRNA export from nucleus;GO:0015031//protein tr…	GO:0005634//nucleus;GO:0043229//intracellular organelle;GO:0043231//intracellular membrane-bounded organelle;GO:0032991//protein-containing complex;GO:0000346//transcription export complex;GO:0044422//obsolete organelle part;GO:0044424//obsolete intracellular part;GO:0044428//obsolete nuclear part;GO:0005575//cellular_component;GO:0005622//intracellular anatomical structure;GO:0005623//obsolete c…	GO:0030234//enzyme regulator activity;GO:0003674//molecular_function;GO:0003676//nucleic acid binding;GO:0003723//RNA binding;GO:0004857//enzyme inhibitor activity;GO:0005488//binding;GO:0097159//organic cyclic compound binding;GO:0098772//molecular function regulator;GO:1990119//RNA helicase inhibitor activity;GO:1901363//heterocyclic compound binding;GO:0042030//ATPase inhibitor activity;GO:006…	ko03040(Spliceosome);ko03015(mRNA surveillance pathway);ko03013(Nucleocytoplasmic transport)
ASPCADRAFT_409651	3346.8	4545.12	1749.03	0.384814	-1.37777	0	0	KV907513.1	128857	130454	-	1419	ASPCADRAFT_409651	GO:0003674;GO:0003824;GO:0004310;GO:0004311;GO:0004659;GO:0005575;GO:0005622;GO:0005623;GO:0005737;GO:0005739;GO:0005740;GO:0005741;GO:0005783;GO:0005789;GO:0006066;GO:0006629;GO:0006644;GO:0006694;GO:0006696;GO:0006720;GO:0006721;GO:0006793;GO:0006796;GO:0008150;GO:0008152;GO:0008202;GO:0008204;GO:0008610;GO:0009058;GO:0009987;GO:0012505;GO:0016020;GO:0016021;GO:0016125;GO:0016126;GO:0016128;GO:…	K00801	3S3C9	I	sp|Q4WAG4|ERG9_ASPFU Squalene synthase erg9 OS=Aspergillus fumigatus (strain ATCC MYA-4609 / CBS 101355 / FGSC A1100 / Af293) OX=330879 GN=erg9 PE=3 SV=1	OOF90943.1 hypothetical protein ASPCADRAFT_409651 [Aspergillus carbonarius ITEM 5010]	erg9	GO:0006066//alcohol metabolic process;GO:0006629//lipid metabolic process;GO:0009987//cellular process;GO:0006644//phospholipid metabolic process;GO:0006694//steroid biosynthetic process;GO:0006696//ergosterol biosynthetic process;GO:0016125//sterol metabolic process;GO:0016126//sterol biosynthetic process;GO:0016128//phytosteroid metabolic process;GO:0016129//phytosteroid biosynthetic process;GO…	GO:0005739//mitochondrion;GO:0005740//mitochondrial envelope;GO:0005741//mitochondrial outer membrane;GO:0005783//endoplasmic reticulum;GO:0005789//endoplasmic reticulum membrane;GO:0012505//endomembrane system;GO:0016020//membrane;GO:0016021//integral component of membrane;GO:0043226//organelle;GO:0043227//membrane-bounded organelle;GO:0043229//intracellular organelle;GO:0043231//intracellular m…	GO:0016740//transferase activity;GO:0016765//transferase activity, transferring alkyl or aryl (other than methyl) groups;GO:0003674//molecular_function;GO:0003824//catalytic activity;GO:0004310//farnesyl-diphosphate farnesyltransferase activity;GO:0051996//squalene synthase activity;GO:0004311//farnesyltranstransferase activity;GO:0004659//prenyltransferase activity	ko01110(Biosynthesis of secondary metabolites);ko01100(Metabolic pathways);ko00909(Sesquiterpenoid and triterpenoid biosynthesis);ko00100(Steroid biosynthesis)
ASPCADRAFT_41136	586.296	138.867	1182.87	8.51801	3.09052	0	0	KV907494.1	2108280	2110297	-	1455	ASPCADRAFT_41136	-	K08150	20G8V	P	sp|P9WEZ6|ORYC_ASPOR MFS-type transporter oryC OS=Aspergillus oryzae (strain ATCC 42149 / RIB 40) OX=510516 GN=oryC PE=3 SV=1	OOF99957.1 hypothetical protein ASPCADRAFT_41136 [Aspergillus carbonarius ITEM 5010]	oryC	-	-	-	-
ASPCADRAFT_44647	2167.95	934.008	3813.22	4.08264	2.0295	0	0	KV907496.1	1080481	1082155	-	1404	ASPCADRAFT_44647	GO:0001965;GO:0003674;GO:0005085;GO:0005096;GO:0005488;GO:0005515;GO:0005575;GO:0005622;GO:0005623;GO:0005737;GO:0007154;GO:0007165;GO:0007186;GO:0008047;GO:0008150;GO:0009987;GO:0019899;GO:0023052;GO:0030234;GO:0030695;GO:0043085;GO:0043087;GO:0043547;GO:0044093;GO:0044424;GO:0044464;GO:0050789;GO:0050790;GO:0050794;GO:0050896;GO:0051020;GO:0051336;GO:0051345;GO:0051716;GO:0060589;GO:0065007;GO:…	-	3S84G	T	sp|Q4R720|RIC8A_MACFA Synembryn-A OS=Macaca fascicularis OX=9541 GN=RIC8A PE=2 SV=1	OOF98007.1 hypothetical protein ASPCADRAFT_44647 [Aspergillus carbonarius ITEM 5010]	RIC8A	GO:0065007//biological regulation;GO:0050789//regulation of biological process;GO:0023052//signaling;GO:0065009//regulation of molecular function;GO:0050790//regulation of catalytic activity;GO:0050794//regulation of cellular process;GO:0007154//cell communication;GO:0050896//response to stimulus;GO:0043085//positive regulation of catalytic activity;GO:0007165//signal transduction;GO:0043087//reg…	GO:0044464//obsolete cell part;GO:0005575//cellular_component;GO:0005622//intracellular anatomical structure;GO:0005623//obsolete cell;GO:0005737//cytoplasm;GO:0044424//obsolete intracellular part	GO:0060589//nucleoside-triphosphatase regulator activity;GO:0019899//enzyme binding;GO:0005096//GTPase activator activity;GO:0005488//binding;GO:0030234//enzyme regulator activity;GO:0005515//protein binding;GO:0098772//molecular function regulator;GO:0030695//GTPase regulator activity;GO:0051020//GTPase binding;GO:0008047//enzyme activator activity;GO:0001965//G-protein alpha-subunit binding;GO:…	-
ASPCADRAFT_45331	15907.2	11829.8	21343.7	1.80424	0.851388	0	0	KV907497.1	1509207	1510942	+	1629	ASPCADRAFT_45331	GO:0003674;GO:0005488;GO:0005515;GO:0006457;GO:0006458;GO:0008150;GO:0009987;GO:0030544;GO:0031072;GO:0051084;GO:0051085;GO:0061077	K09527	3S3YZ	O	sp|Q9HGM9|DNJC7_SCHPO DnaJ homolog subfamily C member 7 homolog OS=Schizosaccharomyces pombe (strain 972 / ATCC 24843) OX=284812 GN=SPBC543.02c PE=4 SV=1	OOF97400.1 hypothetical protein ASPCADRAFT_45331 [Aspergillus carbonarius ITEM 5010]	SPBC543.02c	GO:0006457//protein folding;GO:0006458//'de novo' protein folding;GO:0008150//biological_process;GO:0009987//cellular process;GO:0051084//'de novo' posttranslational protein folding;GO:0051085//chaperone cofactor-dependent protein refolding;GO:0061077//chaperone-mediated protein folding	-	GO:0030544//Hsp70 protein binding;GO:0031072//heat shock protein binding;GO:0003674//molecular_function;GO:0005488//binding;GO:0005515//protein binding	-
ASPCADRAFT_45592	8618.82	2966	16155.9	5.44703	2.44547	0	0	KV907497.1	1950902	1953139	-	1983	ASPCADRAFT_45592	-	K22248	3SE57	H	sp|A6YRN9|TREPH_PLEPU Trehalose phosphorylase OS=Pleurotus pulmonarius OX=28995 GN=TP PE=2 SV=1	OOF97531.1 glycosyltransferase family 4 protein [Aspergillus carbonarius ITEM 5010]	TP	-	-	-	-
ASPCADRAFT_4795	113921	88421.9	147920	1.67288	0.742337	0	0	KV907498.1	1797821	1799235	-	1011	ASPCADRAFT_4795	GO:0001932;GO:0001934;GO:0003674;GO:0003676;GO:0003682;GO:0003723;GO:0003824;GO:0004365;GO:0005488;GO:0005575;GO:0005576;GO:0005618;GO:0005622;GO:0005623;GO:0005634;GO:0005737;GO:0005739;GO:0005811;GO:0005829;GO:0005886;GO:0005975;GO:0005996;GO:0006006;GO:0006007;GO:0006082;GO:0006090;GO:0006091;GO:0006094;GO:0006096;GO:0006139;GO:0006163;GO:0006164;GO:0006165;GO:0006725;GO:0006732;GO:0006733;GO:…	K00134	3S434	G	sp|Q12552|G3P_ASPNG Glyceraldehyde-3-phosphate dehydrogenase OS=Aspergillus niger OX=5061 GN=gpdA PE=3 SV=2	OOF96756.1 hypothetical protein ASPCADRAFT_4795 [Aspergillus carbonarius ITEM 5010]	gpdA	GO:0019320//hexose catabolic process;GO:0019359//nicotinamide nucleotide biosynthetic process;GO:0019362//pyridine nucleotide metabolic process;GO:0019363//pyridine nucleotide biosynthetic process;GO:0019438//aromatic compound biosynthetic process;GO:0019439//aromatic compound catabolic process;GO:0019637//organophosphate metabolic process;GO:0032872//regulation of stress-activated MAPK cascade;G…	GO:0032991//protein-containing complex;GO:0043232//intracellular non-membrane-bounded organelle;GO:0005575//cellular_component;GO:0005576//extracellular region;GO:0005618//cell wall;GO:0005622//intracellular anatomical structure;GO:0005623//obsolete cell;GO:0005634//nucleus;GO:0005737//cytoplasm;GO:0071944//cell periphery;GO:0005739//mitochondrion;GO:0005811//lipid droplet;GO:0005829//cytosol;GO:…	GO:0043891//glyceraldehyde-3-phosphate dehydrogenase (NAD(P)+) (phosphorylating) activity;GO:1901363//heterocyclic compound binding;GO:0003674//molecular_function;GO:0003676//nucleic acid binding;GO:0003682//chromatin binding;GO:0003723//RNA binding;GO:0003824//catalytic activity;GO:0004365//glyceraldehyde-3-phosphate dehydrogenase (NAD+) (phosphorylating) activity;GO:0005488//binding;GO:0016491/…	ko01230(Biosynthesis of amino acids);ko01200(Carbon metabolism);ko01110(Biosynthesis of secondary metabolites);ko01100(Metabolic pathways);ko00010(Glycolysis / Gluconeogenesis)
ASPCADRAFT_49724	6930.69	10147.3	2641.86	0.260351	-1.94147	0	0	KV907500.1	1671613	1673503	-	1650	ASPCADRAFT_49724	-	K08165	3S5AX	I	sp|Q9P6J7|YHD3_SCHPO Uncharacterized MFS-type transporter C1683.03c OS=Schizosaccharomyces pombe (strain 972 / ATCC 24843) OX=284812 GN=SPBC1683.03c PE=3 SV=1	OOF95547.1 hypothetical protein ASPCADRAFT_49724 [Aspergillus carbonarius ITEM 5010]	SPBC1683.03c	-	-	-	-
ASPCADRAFT_502991	7390.72	2649.6	13712.2	5.17521	2.37162	0	0	KV907493.1	1547575	1548280	-	651	ASPCADRAFT_502991	-	K10389	3S94R	-	-	OOG00728.1 hypothetical protein ASPCADRAFT_502991 [Aspergillus carbonarius ITEM 5010]	-	-	-	-	ko04814(Motor proteins)
ASPCADRAFT_503000	1543.35	589.463	2815.19	4.77586	2.25576	0	0	KV907493.1	1581565	1582973	+	1351	ASPCADRAFT_503000	-	K23630	3S6ZD	G	sp|Q5ATG7|APDF_EMENI Aspyridones efflux protein apdF OS=Emericella nidulans (strain FGSC A4 / ATCC 38163 / CBS 112.46 / NRRL 194 / M139) OX=227321 GN=apdF PE=2 SV=1	OOG00740.1 hypothetical protein ASPCADRAFT_503000 [Aspergillus carbonarius ITEM 5010]	apdF	-	-	-	-
ASPCADRAFT_503181	10631.4	7058.5	15395.3	2.1811	1.12506	0	0	KV907493.1	2277476	2280116	-	1788	ASPCADRAFT_503181	-	K12795	3S4HJ	S	sp|Q9UHD1|CHRD1_HUMAN Cysteine and histidine-rich domain-containing protein 1 OS=Homo sapiens OX=9606 GN=CHORDC1 PE=1 SV=2	OOG00963.1 hypothetical protein ASPCADRAFT_503181 [Aspergillus carbonarius ITEM 5010]	CHORDC1	-	-	-	-
ASPCADRAFT_503426	2394.19	3534.43	873.872	0.247245	-2.01599	0	0	KV907494.1	160846	164177	+	3185	ASPCADRAFT_503426	-	K15321	3S40M	Q	sp|A0A1B1ZGB5|NPS10_HETAN Adenylate-forming reductase Nps10 OS=Heterobasidion annosum OX=13563 GN=nps10 PE=1 SV=1	OOF99364.1 hypothetical protein ASPCADRAFT_503426 [Aspergillus carbonarius ITEM 5010]	nps10	-	-	-	-
ASPCADRAFT_506080	372.503	35.5119	821.823	23.1422	4.53245	0	0	KV907498.1	594338	595716	-	1318	ASPCADRAFT_506080	GO:0005575;GO:0005623;GO:0009986;GO:0044464	-	3S9V8	S	-	OOF96393.1 hypothetical protein ASPCADRAFT_506080 [Aspergillus carbonarius ITEM 5010]	-	-	GO:0044464//obsolete cell part;GO:0005575//cellular_component;GO:0005623//obsolete cell;GO:0009986//cell surface	-	-
ASPCADRAFT_509483	2200.31	1222.93	3503.47	2.86482	1.51844	0	0	KV907507.1	828236	831456	+	3109	ASPCADRAFT_509483	-	-	3SE3F	S	-	OOF92535.1 hypothetical protein ASPCADRAFT_509483 [Aspergillus carbonarius ITEM 5010]	-	-	-	-	-
ASPCADRAFT_509501	44479.1	55071.7	30355.7	0.551203	-0.859344	0	0	KV907507.1	946036	948588	-	2427	ASPCADRAFT_509501	-	K08176	3S5VW	P	sp|Q8GSD9|PHT12_ORYSJ Inorganic phosphate transporter 1-2 OS=Oryza sativa subsp. japonica OX=39947 GN=PTH1-2 PE=2 SV=1	OOF92571.1 hypothetical protein ASPCADRAFT_509501 [Aspergillus carbonarius ITEM 5010]	PTH1-2	-	-	-	-
ASPCADRAFT_50978	27715.9	13738.6	46352.3	3.37387	1.7544	0	0	KV907501.1	334810	337230	-	2193	ASPCADRAFT_50978	-	K03781	3S57Y	Q	sp|P55303|CATR_ASPNG Catalase R OS=Aspergillus niger OX=5061 GN=catR PE=3 SV=1	OOF94549.1 hypothetical protein ASPCADRAFT_50978 [Aspergillus carbonarius ITEM 5010]	catR	-	-	-	ko04213(Longevity regulating pathway);ko04146(Peroxisome);ko04011(MAPK signaling pathway);ko01200(Carbon metabolism);ko01110(Biosynthesis of secondary metabolites);ko01100(Metabolic pathways);ko00630(Glyoxylate and dicarboxylate metabolism);ko00380(Tryptophan metabolism)
ASPCADRAFT_510653	706.852	216.21	1361.04	6.29501	2.65421	0	0	KV907514.1	458300	461388	-	2807	ASPCADRAFT_510653	-	K01210	3S5TJ	G	sp|D4B0V1|E13B_ARTBC Probable glucan endo-1,3-beta-glucosidase ARB_02077 OS=Arthroderma benhamiae (strain ATCC MYA-4681 / CBS 112371) OX=663331 GN=ARB_02077 PE=1 SV=1	OOF90894.1 glycoside hydrolase family 55 protein [Aspergillus carbonarius ITEM 5010]	ARB_02077	-	-	-	ko01100(Metabolic pathways);ko00500(Starch and sucrose metabolism)
ASPCADRAFT_512038	2594.53	714.118	5101.75	7.14412	2.83676	0	0	KV907494.1	54223	56406	-	2064	ASPCADRAFT_512038	-	K14640	3S3Y4	P	sp|P15710|PHO4_NEUCR Phosphate-repressible phosphate permease pho-4 OS=Neurospora crassa (strain ATCC 24698 / 74-OR23-1A / CBS 708.71 / DSM 1257 / FGSC 987) OX=367110 GN=pho-4 PE=1 SV=1	OOF99325.1 hypothetical protein ASPCADRAFT_512038 [Aspergillus carbonarius ITEM 5010]	pho-4	-	-	-	-
ASPCADRAFT_512082	1064.62	1750.8	149.708	0.0855085	-3.54779	0	0	KV907494.1	197299	200130	-	2333	ASPCADRAFT_512082	-	-	20NRJ	-	-	OOF99377.1 hypothetical protein ASPCADRAFT_512082 [Aspergillus carbonarius ITEM 5010]	-	-	-	-	-
ASPCADRAFT_513742	3237.59	2014.82	4867.93	2.41606	1.27266	0	0	KV907496.1	1656566	1660396	+	3462	ASPCADRAFT_513742	-	-	-	-	-	OOF98168.1 hypothetical protein ASPCADRAFT_513742 [Aspergillus carbonarius ITEM 5010]	-	-	-	-	-
ASPCADRAFT_514455	13852	18407.9	7777.58	0.422513	-1.24293	0	0	KV907497.1	1863241	1867389	+	4100	ASPCADRAFT_514455	-	-	3S49Y	S	-	OOF97501.1 hypothetical protein ASPCADRAFT_514455 [Aspergillus carbonarius ITEM 5010]	-	-	-	-	-
ASPCADRAFT_517122	1680.07	632.188	3077.26	4.86763	2.28322	0	0	KV907504.1	832456	833661	-	1173	ASPCADRAFT_517122	-	-	3S3VY	-	-	OOF93556.1 hypothetical protein ASPCADRAFT_517122 [Aspergillus carbonarius ITEM 5010]	-	-	-	-	-
ASPCADRAFT_517333	956.469	268.235	1874.11	6.98683	2.80464	0	0	KV907505.1	716738	719074	+	1530	ASPCADRAFT_517333	-	K10254	3S2S0	S	sp|B5XK69|OLHYD_STRPZ Oleate hydratase OS=Streptococcus pyogenes serotype M49 (strain NZ131) OX=471876 GN=sph PE=1 SV=2	OOF93165.1 hypothetical protein ASPCADRAFT_517333 [Aspergillus carbonarius ITEM 5010]	sph	-	-	-	-
ASPCADRAFT_518517	8983.91	4161.5	15413.8	3.7039	1.88905	0	0	KV907511.1	61979	68004	-	5360	ASPCADRAFT_518517	GO:0001401;GO:0005575;GO:0005622;GO:0005623;GO:0005737;GO:0005739;GO:0005740;GO:0005741;GO:0006605;GO:0006626;GO:0006810;GO:0006839;GO:0006886;GO:0006996;GO:0007005;GO:0007006;GO:0008104;GO:0008150;GO:0009987;GO:0015031;GO:0015833;GO:0016020;GO:0016043;GO:0017038;GO:0019867;GO:0031090;GO:0031966;GO:0031967;GO:0031968;GO:0031975;GO:0032991;GO:0033036;GO:0033365;GO:0034613;GO:0042886;GO:0043226;GO:…	K07277	3B228	U	sp|Q10478|SAM50_SCHPO SAM50-like protein SPAC17C9.06 OS=Schizosaccharomyces pombe (strain 972 / ATCC 24843) OX=284812 GN=SPAC17C9.06 PE=3 SV=1	OOF91266.1 hypothetical protein ASPCADRAFT_518517 [Aspergillus carbonarius ITEM 5010]	SPAC17C9.06	GO:0006626//protein targeting to mitochondrion;GO:0006810//transport;GO:0006839//mitochondrial transport;GO:0006886//intracellular protein transport;GO:0006996//organelle organization;GO:0007005//mitochondrion organization;GO:0007006//mitochondrial membrane organization;GO:0008104//protein localization;GO:0008150//biological_process;GO:0033036//macromolecule localization;GO:0009987//cellular proc…	GO:0031975//envelope;GO:0032991//protein-containing complex;GO:0043226//organelle;GO:0043227//membrane-bounded organelle;GO:0043229//intracellular organelle;GO:0043231//intracellular membrane-bounded organelle;GO:0001401//SAM complex;GO:0098805//membrane;GO:0005575//cellular_component;GO:0005622//intracellular anatomical structure;GO:0005623//obsolete cell;GO:0005737//cytoplasm;GO:0005739//mitoch…	-	-
ASPCADRAFT_518556	2131.34	1111.78	3490.74	3.13977	1.65066	0	0	KV907511.1	194686	196999	-	2206	ASPCADRAFT_518556	GO:0000003;GO:0003674;GO:0003824;GO:0004096;GO:0004601;GO:0005488;GO:0005575;GO:0005618;GO:0005619;GO:0005622;GO:0005623;GO:0005737;GO:0005829;GO:0006950;GO:0006979;GO:0008150;GO:0008152;GO:0009056;GO:0009277;GO:0009636;GO:0009987;GO:0016209;GO:0016491;GO:0016684;GO:0016999;GO:0017001;GO:0017144;GO:0019954;GO:0020037;GO:0030154;GO:0030312;GO:0030436;GO:0031160;GO:0032502;GO:0042221;GO:0042737;GO:…	K03781	20DJ5	Q	sp|P78574|CATA_ASPFU Catalase A OS=Aspergillus fumigatus (strain ATCC MYA-4609 / CBS 101355 / FGSC A1100 / Af293) OX=330879 GN=catA PE=3 SV=2	OOF91313.1 hypothetical protein ASPCADRAFT_518556 [Aspergillus carbonarius ITEM 5010]	catA	GO:0006950//response to stress;GO:0006979//response to oxidative stress;GO:0008150//biological_process;GO:0030154//cell differentiation;GO:0008152//metabolic process;GO:0009056//catabolic process;GO:0030436//asexual sporulation;GO:0032502//developmental process;GO:0042221//response to chemical;GO:0042737//xenobiotic catabolic process;GO:0048869//cellular developmental process;GO:0042743//hydrogen…	GO:0005622//intracellular anatomical structure;GO:0005623//obsolete cell;GO:0005737//cytoplasm;GO:0005829//cytosol;GO:0030312//external encapsulating structure;GO:0009277//fungal-type cell wall;GO:0031160//spore wall;GO:0071944//cell periphery;GO:0005575//cellular_component;GO:0005618//cell wall;GO:0005619//ascospore wall;GO:0044424//obsolete intracellular part;GO:0044444//obsolete cytoplasmic pa…	GO:0003674//molecular_function;GO:0003824//catalytic activity;GO:0004096//catalase activity;GO:0004601//peroxidase activity;GO:0005488//binding;GO:0016209//antioxidant activity;GO:0016491//oxidoreductase activity;GO:0016684//oxidoreductase activity, acting on peroxide as acceptor;GO:0020037//heme binding;GO:0046906//tetrapyrrole binding;GO:0048037//obsolete cofactor binding;GO:0097159//organic cy…	ko04213(Longevity regulating pathway);ko04146(Peroxisome);ko04011(MAPK signaling pathway);ko01200(Carbon metabolism);ko01110(Biosynthesis of secondary metabolites);ko01100(Metabolic pathways);ko00630(Glyoxylate and dicarboxylate metabolism);ko00380(Tryptophan metabolism)
ASPCADRAFT_519183	2197.15	1225	3493.34	2.8517	1.51182	0	0	KV907517.1	94692	96830	-	1952	ASPCADRAFT_519183	-	K01580	20D3H	E	sp|Q42521|DCE1_ARATH Glutamate decarboxylase 1 OS=Arabidopsis thaliana OX=3702 GN=GAD1 PE=1 SV=2	OOF90545.1 hypothetical protein ASPCADRAFT_519183 [Aspergillus carbonarius ITEM 5010]	GAD1	-	-	-	ko01110(Biosynthesis of secondary metabolites);ko01100(Metabolic pathways);ko00650(Butanoate metabolism);ko00430(Taurine and hypotaurine metabolism);ko00410(beta-Alanine metabolism);ko00250(Alanine, aspartate and glutamate metabolism)
ASPCADRAFT_52188	972.123	363.105	1784.15	4.91358	2.29678	0	0	KV907502.1	744316	746353	-	1989	ASPCADRAFT_52188	-	K20457	3S6FV	S	-	OOF94260.1 hypothetical protein ASPCADRAFT_52188 [Aspergillus carbonarius ITEM 5010]	-	-	-	-	ko01240(Biosynthesis of cofactors);ko01100(Metabolic pathways);ko00790(Folate biosynthesis)
ASPCADRAFT_55488	2473.95	1296.47	4043.92	3.11919	1.64117	0	0	KV907507.1	762360	764006	+	1647	ASPCADRAFT_55488	-	K03379	3SAJH	Q	sp|P12015|CHMO_ACISP Cyclohexanone 1,2-monooxygenase OS=Acinetobacter sp. OX=472 PE=1 SV=2	OOF92510.1 hypothetical protein ASPCADRAFT_55488 [Aspergillus carbonarius ITEM 5010]	-	-	-	-	-
ASPCADRAFT_8073	967.136	184.359	2010.84	10.9072	3.44721	0	0	KV907505.1	595583	597121	-	1221	ASPCADRAFT_8073	GO:0006582;GO:0006725;GO:0008150;GO:0008152;GO:0009056;GO:0009058;GO:0009987;GO:0018958;GO:0019438;GO:0019748;GO:0030638;GO:0030640;GO:0042438;GO:0042440;GO:0044237;GO:0044249;GO:0044550;GO:0046148;GO:0046189;GO:0071704;GO:0090487;GO:1901360;GO:1901362;GO:1901575;GO:1901576;GO:1901615;GO:1901617	-	3S4S1	S	sp|Q4WZB3|AYG1_ASPFU Heptaketide hydrolyase ayg1 OS=Aspergillus fumigatus (strain ATCC MYA-4609 / CBS 101355 / FGSC A1100 / Af293) OX=330879 GN=ayg1 PE=1 SV=1	OOF93123.1 hypothetical protein ASPCADRAFT_8073 [Aspergillus carbonarius ITEM 5010]	ayg1	GO:1901615//organic hydroxy compound metabolic process;GO:0044550//secondary metabolite biosynthetic process;GO:0008152//metabolic process;GO:1901617//organic hydroxy compound biosynthetic process;GO:0046148//pigment biosynthetic process;GO:0009056//catabolic process;GO:0046189//phenol-containing compound biosynthetic process;GO:0009058//biosynthetic process;GO:0009987//cellular process;GO:001895…	-	-	-
ASPCADRAFT_9174	1194.55	187.911	2536.74	13.4997	3.75486	0	0	KV907509.1	114408	114953	-	396	ASPCADRAFT_9174	-	-	-	-	-	OOF91754.1 hypothetical protein ASPCADRAFT_9174 [Aspergillus carbonarius ITEM 5010]	-	-	-	-	-
ASPCADRAFT_9732	2767.82	695.693	5530.66	7.94987	2.99093	0	0	KV907511.1	262582	264280	-	1584	ASPCADRAFT_9732	-	K01738	3SE2Z	E	sp|P32260|CYSKP_SPIOL Cysteine synthase, chloroplastic/chromoplastic OS=Spinacia oleracea OX=3562 GN=CYSK PE=1 SV=2	OOF91334.1 hypothetical protein ASPCADRAFT_9732 [Aspergillus carbonarius ITEM 5010]	CYSK	-	-	-	ko01230(Biosynthesis of amino acids);ko01200(Carbon metabolism);ko01110(Biosynthesis of secondary metabolites);ko01100(Metabolic pathways);ko00920(Sulfur metabolism);ko00270(Cysteine and methionine metabolism)
ASPCADRAFT_9734	5651.49	7360.96	3372.2	0.458119	-1.1262	0	0	KV907511.1	275683	277272	-	756	ASPCADRAFT_9734	GO:0000172;GO:0000447;GO:0000460;GO:0000462;GO:0000463;GO:0000466;GO:0000469;GO:0000470;GO:0000478;GO:0000479;GO:0002181;GO:0003674;GO:0003676;GO:0003723;GO:0003735;GO:0005198;GO:0005488;GO:0005575;GO:0005622;GO:0005623;GO:0005634;GO:0005730;GO:0005732;GO:0005737;GO:0005829;GO:0005840;GO:0006139;GO:0006364;GO:0006396;GO:0006399;GO:0006412;GO:0006518;GO:0006725;GO:0006807;GO:0008033;GO:0008150;GO:…	K02937	3S5BY	J	sp|Q7SBD5|RL7_NEUCR Large ribosomal subunit protein uL30 OS=Neurospora crassa (strain ATCC 24698 / 74-OR23-1A / CBS 708.71 / DSM 1257 / FGSC 987) OX=367110 GN=rpl-7 PE=1 SV=2	OOF91336.1 hypothetical protein ASPCADRAFT_9734 [Aspergillus carbonarius ITEM 5010]	rpl-7	GO:0000479//endonucleolytic cleavage of tricistronic rRNA transcript (SSU-rRNA, 5.8S rRNA, LSU-rRNA);GO:0002181//cytoplasmic translation;GO:0006399//tRNA metabolic process;GO:0006412//translation;GO:0006518//peptide metabolic process;GO:0006725//cellular aromatic compound metabolic process;GO:0006807//nitrogen compound metabolic process;GO:0008033//tRNA processing;GO:0008150//biological_process;G…	GO:0005575//cellular_component;GO:0005622//intracellular anatomical structure;GO:0030684//preribosome;GO:0030687//preribosome, large subunit precursor;GO:0031974//membrane-enclosed lumen;GO:0031981//nuclear lumen;GO:0032991//protein-containing complex;GO:0000172//ribonuclease MRP complex;GO:0043233//organelle lumen;GO:1902494//catalytic complex;GO:1990904//ribonucleoprotein complex;GO:0005623//ob…	GO:0003674//molecular_function;GO:0003676//nucleic acid binding;GO:0003723//RNA binding;GO:0003735//structural constituent of ribosome;GO:0005198//structural molecule activity;GO:0005488//binding;GO:0097159//organic cyclic compound binding;GO:1901363//heterocyclic compound binding	ko03010(Ribosome)
ASPCADRAFT_204491	1180.41	1784.15	375.417	0.210418	-2.24867	1.51616e-315	6.84061e-314	KV907495.1	907710	911897	+	3994	ASPCADRAFT_204491	GO:0000502;GO:0003674;GO:0003824;GO:0004420;GO:0005575;GO:0005622;GO:0005623;GO:0005634;GO:0005635;GO:0005737;GO:0005777;GO:0005778;GO:0005783;GO:0005789;GO:0006066;GO:0006084;GO:0006139;GO:0006163;GO:0006629;GO:0006637;GO:0006644;GO:0006694;GO:0006696;GO:0006720;GO:0006721;GO:0006725;GO:0006732;GO:0006753;GO:0006790;GO:0006793;GO:0006796;GO:0006807;GO:0008150;GO:0008152;GO:0008202;GO:0008204;GO:…	K00021	20B54	I	sp|Q3S2U3|MOKG_MONPI 3-hydroxy-3-methylglutaryl coenzyme A reductase mokG OS=Monascus pilosus OX=89488 GN=mokG PE=1 SV=1	OOF98763.1 hypothetical protein ASPCADRAFT_204491 [Aspergillus carbonarius ITEM 5010]	mokG	GO:0055114//obsolete oxidation-reduction process;GO:0071704//organic substance metabolic process;GO:0072521//purine-containing compound metabolic process;GO:0090407//organophosphate biosynthetic process;GO:0097384//cellular lipid biosynthetic process;GO:1901135//carbohydrate derivative metabolic process;GO:0006066//alcohol metabolic process;GO:0006084//acetyl-CoA metabolic process;GO:0006793//pho…	GO:0070013//intracellular organelle lumen;GO:0098588//bounding membrane of organelle;GO:1905368//peptidase complex;GO:0098805//membrane;GO:1905369//endopeptidase complex;GO:0098827//endoplasmic reticulum subcompartment;GO:0005737//cytoplasm;GO:0005777//peroxisome;GO:0005778//peroxisomal membrane;GO:0005783//endoplasmic reticulum;GO:0005789//endoplasmic reticulum membrane;GO:0000502//proteasome co…	GO:0016491//oxidoreductase activity;GO:0016614//oxidoreductase activity, acting on CH-OH group of donors;GO:0016616//oxidoreductase activity, acting on the CH-OH group of donors, NAD or NADP as acceptor;GO:0003674//molecular_function;GO:0003824//catalytic activity;GO:0004420//hydroxymethylglutaryl-CoA reductase (NADPH) activity	ko01110(Biosynthesis of secondary metabolites);ko01100(Metabolic pathways);ko00900(Terpenoid backbone biosynthesis)
ASPCADRAFT_202972	4892.54	3386.32	6900.84	2.03786	1.02706	2.49514e-314	1.12047e-312	KV907493.1	2792546	2793788	+	1071	ASPCADRAFT_202972	-	K00002	3S6MX	S	sp|Q10494|YDG7_SCHPO Uncharacterized oxidoreductase C26F1.07 OS=Schizosaccharomyces pombe (strain 972 / ATCC 24843) OX=284812 GN=SPAC26F1.07 PE=3 SV=1	OOG01115.1 hypothetical protein ASPCADRAFT_202972 [Aspergillus carbonarius ITEM 5010]	SPAC26F1.07	-	-	-	ko01240(Biosynthesis of cofactors);ko01110(Biosynthesis of secondary metabolites);ko01100(Metabolic pathways);ko00620(Pyruvate metabolism);ko00561(Glycerolipid metabolism);ko00053(Ascorbate and aldarate metabolism);ko00040(Pentose and glucuronate interconversions);ko00010(Glycolysis / Gluconeogenesis)
ASPCADRAFT_505925	504.816	111.399	1029.37	9.24037	3.20795	5.43143e-312	2.42765e-310	KV907497.1	2233931	2245951	-	11853	ASPCADRAFT_505925	-	K15394	3S6TW	I	sp|A0A2V5GX43|PYVA_ASPV1 Hybrid PKS-NRPS synthetase pyvA OS=Aspergillus violaceofuscus (strain CBS 115571) OX=1450538 GN=pyvA PE=3 SV=1	OOF97632.1 hypothetical protein ASPCADRAFT_505925 [Aspergillus carbonarius ITEM 5010]	pyvA	-	-	-	-
ASPCADRAFT_206402	357.265	42.7334	776.64	18.1741	4.18381	1.86558e-311	8.29965e-310	KV907497.1	2201930	2204209	-	1846	ASPCADRAFT_206402	-	K23504	3R3EQ	S	sp|Q5SNQ7|SRAC1_DANRE Protein SERAC1 OS=Danio rerio OX=7955 GN=serac1 PE=3 SV=1	OOF97617.1 hypothetical protein ASPCADRAFT_206402 [Aspergillus carbonarius ITEM 5010]	serac1	-	-	-	-
ASPCADRAFT_208911	900.712	343.28	1643.95	4.78897	2.25971	8.04859e-310	3.56411e-308	KV907502.1	1190593	1192384	+	1732	ASPCADRAFT_208911	-	K17648	3S78F	V	sp|Q9US38|YFZ3_SCHPO AB hydrolase superfamily protein C1039.03 OS=Schizosaccharomyces pombe (strain 972 / ATCC 24843) OX=284812 GN=SPAC1039.03 PE=3 SV=1	OOF94410.1 hypothetical protein ASPCADRAFT_208911 [Aspergillus carbonarius ITEM 5010]	SPAC1039.03	-	-	-	ko01110(Biosynthesis of secondary metabolites);ko01100(Metabolic pathways);ko00254(Aflatoxin biosynthesis)
ASPCADRAFT_4879	1304.85	540.814	2323.57	4.29643	2.10314	1.05277e-307	4.64042e-306	KV907498.1	2022228	2022509	+	234	ASPCADRAFT_4879	-	-	-	-	-	OOF96836.1 hypothetical protein ASPCADRAFT_4879 [Aspergillus carbonarius ITEM 5010]	-	-	-	-	-
ASPCADRAFT_509689	5562.65	7107.02	3503.49	0.492962	-1.02045	8.06596e-307	3.53903e-305	KV907508.1	764797	767719	+	2866	ASPCADRAFT_509689	GO:0000082;GO:0000166;GO:0000278;GO:0003674;GO:0003824;GO:0004672;GO:0004674;GO:0005488;GO:0005524;GO:0005575;GO:0005622;GO:0005623;GO:0005634;GO:0005737;GO:0005739;GO:0006464;GO:0006468;GO:0006470;GO:0006793;GO:0006796;GO:0006807;GO:0006873;GO:0006875;GO:0007049;GO:0007154;GO:0007165;GO:0008104;GO:0008144;GO:0008150;GO:0008152;GO:0009249;GO:0009987;GO:0010467;GO:0016301;GO:0016310;GO:0016311;GO:…	K08286	3S8AT	D	sp|O14019|HAL4_SCHPO Serine/threonine-protein kinase hal4 OS=Schizosaccharomyces pombe (strain 972 / ATCC 24843) OX=284812 GN=hal4 PE=1 SV=1	OOF92236.1 hypothetical protein ASPCADRAFT_509689 [Aspergillus carbonarius ITEM 5010]	hal4	GO:1901564//organonitrogen compound metabolic process;GO:1903047//mitotic cell cycle process;GO:1903329//regulation of iron-sulfur cluster assembly;GO:0006464//cellular protein modification process;GO:0008152//metabolic process;GO:0006468//protein phosphorylation;GO:0009249//protein lipoylation;GO:0006470//protein dephosphorylation;GO:0009987//cellular process;GO:0006793//phosphorus metabolic pro…	GO:0005575//cellular_component;GO:0005622//intracellular anatomical structure;GO:0005623//obsolete cell;GO:0005634//nucleus;GO:0005737//cytoplasm;GO:0005739//mitochondrion;GO:0043229//intracellular organelle;GO:0043231//intracellular membrane-bounded organelle;GO:0044424//obsolete intracellular part;GO:0044444//obsolete cytoplasmic part;GO:0044464//obsolete cell part;GO:0043226//organelle;GO:0043…	GO:0016301//kinase activity;GO:0016740//transferase activity;GO:0016772//transferase activity, transferring phosphorus-containing groups;GO:0030554//adenyl nucleotide binding;GO:0016773//phosphotransferase activity, alcohol group as acceptor;GO:0032553//ribonucleotide binding;GO:0032555//purine ribonucleotide binding;GO:0032559//adenyl ribonucleotide binding;GO:0000166//nucleotide binding;GO:0003…	-
ASPCADRAFT_128366	1406.85	2072.05	519.912	0.250917	-1.99472	2.0517e-306	8.96096e-305	KV907496.1	1722054	1725996	+	3252	ASPCADRAFT_128366	-	-	-	-	-	OOF98193.1 hypothetical protein ASPCADRAFT_128366 [Aspergillus carbonarius ITEM 5010]	-	-	-	-	-
ASPCADRAFT_207221	5268.65	6752.94	3289.6	0.487136	-1.0376	3.66481e-305	1.59336e-303	KV907499.1	805896	807335	-	1366	ASPCADRAFT_207221	-	-	-	-	-	OOF95888.1 hypothetical protein ASPCADRAFT_207221 [Aspergillus carbonarius ITEM 5010]	-	-	-	-	-
ASPCADRAFT_206700	6761.44	4940.88	9188.86	1.85976	0.895119	1.07767e-304	4.66421e-303	KV907498.1	1052086	1053780	+	1643	ASPCADRAFT_206700	-	-	3S8GH	S	-	OOF96524.1 hypothetical protein ASPCADRAFT_206700 [Aspergillus carbonarius ITEM 5010]	-	-	-	-	-
ASPCADRAFT_165054	3457.57	4601	1933	0.420125	-1.25111	6.96147e-304	2.99939e-302	KV907496.1	2503059	2505563	-	2255	ASPCADRAFT_165054	GO:0001406;GO:0001407;GO:0003674;GO:0005215;GO:0005575;GO:0005623;GO:0005886;GO:0005887;GO:0006810;GO:0006811;GO:0006820;GO:0008150;GO:0008509;GO:0008514;GO:0015075;GO:0015605;GO:0015711;GO:0015748;GO:0016020;GO:0016021;GO:0022857;GO:0031224;GO:0031226;GO:0034220;GO:0044425;GO:0044459;GO:0044464;GO:0051179;GO:0051234;GO:0055085;GO:0071702;GO:0071944;GO:0098656	K08176	3S4HX	P	sp|A0A1D8PN12|GIT2_CANAL Glycerophosphodiester transporter GIT2 OS=Candida albicans (strain SC5314 / ATCC MYA-2876) OX=237561 GN=GIT2 PE=2 SV=1	OOF98457.1 hypothetical protein ASPCADRAFT_165054 [Aspergillus carbonarius ITEM 5010]	GIT2	GO:0015711//organic anion transport;GO:0015748//organophosphate ester transport;GO:0051179//localization;GO:0051234//establishment of localization;GO:0006810//transport;GO:0006811//ion transport;GO:0006820//anion transport;GO:0055085//transmembrane transport;GO:0008150//biological_process;GO:0071702//organic substance transport;GO:0098656//anion transmembrane transport;GO:0034220//ion transmembra…	GO:0044459//obsolete plasma membrane part;GO:0044464//obsolete cell part;GO:0005575//cellular_component;GO:0016020//membrane;GO:0005623//obsolete cell;GO:0005886//plasma membrane;GO:0005887//integral component of plasma membrane;GO:0016021//integral component of membrane;GO:0031224//intrinsic component of membrane;GO:0071944//cell periphery;GO:0031226//intrinsic component of plasma membrane;GO:00…	GO:0005215//transporter activity;GO:0022857//transmembrane transporter activity;GO:0008509//anion transmembrane transporter activity;GO:0008514//organic anion transmembrane transporter activity;GO:0001406//glycerophosphodiester transmembrane transporter activity;GO:0015075//ion transmembrane transporter activity;GO:0015605//organophosphate ester transmembrane transporter activity;GO:0003674//mole…	-
ASPCADRAFT_209671	3956.06	5197.41	2300.92	0.442705	-1.17558	6.36983e-303	2.73217e-301	KV907505.1	354108	357000	-	2478	ASPCADRAFT_209671	GO:0000271;GO:0003674;GO:0003824;GO:0003844;GO:0005575;GO:0005622;GO:0005623;GO:0005737;GO:0005975;GO:0005976;GO:0005977;GO:0005978;GO:0006073;GO:0006091;GO:0006112;GO:0008150;GO:0008152;GO:0009058;GO:0009059;GO:0009250;GO:0009987;GO:0015980;GO:0016051;GO:0016740;GO:0016757;GO:0016758;GO:0033692;GO:0034637;GO:0034645;GO:0043170;GO:0044042;GO:0044237;GO:0044238;GO:0044249;GO:0044260;GO:0044262;GO:…	K00700	3S6JV	G	sp|Q96VA4|GLGB_ASPOR 1,4-alpha-glucan-branching enzyme OS=Aspergillus oryzae (strain ATCC 42149 / RIB 40) OX=510516 GN=gbeA PE=2 SV=1	OOF93037.1 glycoside hydrolase family 13 protein [Aspergillus carbonarius ITEM 5010]	gbeA	GO:0005976//polysaccharide metabolic process;GO:0005977//glycogen metabolic process;GO:0005978//glycogen biosynthetic process;GO:0006073//cellular glucan metabolic process;GO:0006091//generation of precursor metabolites and energy;GO:0006112//energy reserve metabolic process;GO:0008150//biological_process;GO:0043170//macromolecule metabolic process;GO:0008152//metabolic process;GO:0044042//glucan…	GO:0044424//obsolete intracellular part;GO:0044464//obsolete cell part;GO:0005575//cellular_component;GO:0005622//intracellular anatomical structure;GO:0005623//obsolete cell;GO:0005737//cytoplasm	GO:0003674//molecular_function;GO:0003824//catalytic activity;GO:0003844//1,4-alpha-glucan branching enzyme activity;GO:0016740//transferase activity;GO:0016757//glycosyltransferase activity;GO:0016758//hexosyltransferase activity	ko01110(Biosynthesis of secondary metabolites);ko01100(Metabolic pathways);ko00500(Starch and sucrose metabolism)
ASPCADRAFT_144160	749.813	254.827	1409.79	5.53235	2.46789	2.49306e-302	1.06456e-300	KV907497.1	1982699	1984272	-	1574	ASPCADRAFT_144160	-	K01531	3QQZV	E	sp|A0A481WNM8|CLAC_PENCR Enoyl-CoA isomerase/hydratase claC OS=Penicillium crustosum OX=36656 GN=claC PE=3 SV=1	OOF97543.1 hypothetical protein ASPCADRAFT_144160 [Aspergillus carbonarius ITEM 5010]	claC	-	-	-	-
ASPCADRAFT_139068	3280.74	4383.86	1809.9	0.412856	-1.27629	3.45848e-302	1.47024e-300	KV907494.1	2264030	2266235	+	1857	ASPCADRAFT_139068	GO:0000154;GO:0000447;GO:0000460;GO:0000462;GO:0000466;GO:0000469;GO:0000472;GO:0000478;GO:0000479;GO:0000480;GO:0000966;GO:0000967;GO:0003674;GO:0003676;GO:0003723;GO:0003729;GO:0005488;GO:0005575;GO:0005622;GO:0005623;GO:0005634;GO:0005730;GO:0005732;GO:0006139;GO:0006364;GO:0006396;GO:0006725;GO:0006807;GO:0008150;GO:0008152;GO:0009451;GO:0009987;GO:0010467;GO:0016070;GO:0016072;GO:0022613;GO:…	K14565	3S47Y	A	sp|A2QE38|NOP58_ASPNC Nucleolar protein 58 OS=Aspergillus niger (strain ATCC MYA-4892 / CBS 513.88 / FGSC A1513) OX=425011 GN=nop58 PE=3 SV=1	OOG00007.1 hypothetical protein ASPCADRAFT_139068, partial [Aspergillus carbonarius ITEM 5010]	nop58	GO:0000480//endonucleolytic cleavage in 5'-ETS of tricistronic rRNA transcript (SSU-rRNA, 5.8S rRNA, LSU-rRNA);GO:0000966//RNA 5'-end processing;GO:0000967//rRNA 5'-end processing;GO:0008152//metabolic process;GO:0009451//RNA modification;GO:0009987//cellular process;GO:0010467//gene expression;GO:0016070//RNA metabolic process;GO:0016072//rRNA metabolic process;GO:0022613//ribonucleoprotein comp…	GO:0005575//cellular_component;GO:0005622//intracellular anatomical structure;GO:0030684//preribosome;GO:0043226//organelle;GO:0043227//membrane-bounded organelle;GO:0043228//non-membrane-bounded organelle;GO:0043229//intracellular organelle;GO:0043231//intracellular membrane-bounded organelle;GO:0070013//intracellular organelle lumen;GO:0043232//intracellular non-membrane-bounded organelle;GO:00…	GO:0003674//molecular_function;GO:0003676//nucleic acid binding;GO:0003723//RNA binding;GO:0003729//mRNA binding;GO:0005488//binding;GO:0030515//snoRNA binding;GO:0097159//organic cyclic compound binding;GO:1901363//heterocyclic compound binding	ko03008(Ribosome biogenesis in eukaryotes)
ASPCADRAFT_206268	12614.4	15373.4	8935.76	0.581248	-0.782773	6.48052e-301	2.74275e-299	KV907497.1	1616366	1621206	-	4455	ASPCADRAFT_206268	GO:0003674;GO:0003824;GO:0005575;GO:0005622;GO:0005623;GO:0005737;GO:0006629;GO:0006644;GO:0006650;GO:0006793;GO:0006796;GO:0006873;GO:0008081;GO:0008150;GO:0008152;GO:0008889;GO:0009056;GO:0009395;GO:0009987;GO:0016042;GO:0016787;GO:0016788;GO:0019637;GO:0019725;GO:0030002;GO:0030320;GO:0030643;GO:0035690;GO:0042221;GO:0042493;GO:0042578;GO:0042592;GO:0044237;GO:0044238;GO:0044242;GO:0044248;GO:…	K18696	3S2T0	U	sp|A0A1D8PNZ7|GDE1_CANAL Glycerophosphocholine phosphodiesterase GDE1 OS=Candida albicans (strain SC5314 / ATCC MYA-2876) OX=237561 GN=GDE1 PE=1 SV=1	OOF97439.1 hypothetical protein ASPCADRAFT_206268 [Aspergillus carbonarius ITEM 5010]	GDE1	GO:0006793//phosphorus metabolic process;GO:0006796//phosphate-containing compound metabolic process;GO:0006873//cellular ion homeostasis;GO:0008150//biological_process;GO:0008152//metabolic process;GO:0042493//response to xenobiotic stimulus;GO:0009056//catabolic process;GO:0009395//phospholipid catabolic process;GO:0042592//homeostatic process;GO:0009987//cellular process;GO:0044237//cellular m…	GO:0044424//obsolete intracellular part;GO:0044464//obsolete cell part;GO:0005575//cellular_component;GO:0005622//intracellular anatomical structure;GO:0005623//obsolete cell;GO:0005737//cytoplasm	GO:0008081//phosphoric diester hydrolase activity;GO:0008889//glycerophosphodiester phosphodiesterase activity;GO:0042578//phosphoric ester hydrolase activity;GO:0003674//molecular_function;GO:0003824//catalytic activity;GO:0016787//hydrolase activity;GO:0016788//hydrolase activity, acting on ester bonds;GO:0047389//glycerophosphocholine phosphodiesterase activity	ko00564(Glycerophospholipid metabolism)
ASPCADRAFT_37693	5395.1	6885.03	3408.51	0.495061	-1.01432	1.25847e-298	5.30275e-297	KV907493.1	743685	744757	-	867	ASPCADRAFT_37693	GO:0000470;GO:0002181;GO:0003674;GO:0003676;GO:0003723;GO:0003735;GO:0005198;GO:0005488;GO:0005575;GO:0005622;GO:0005623;GO:0005737;GO:0005829;GO:0005840;GO:0006139;GO:0006364;GO:0006396;GO:0006412;GO:0006518;GO:0006725;GO:0006807;GO:0008150;GO:0008152;GO:0009058;GO:0009059;GO:0009987;GO:0010467;GO:0015934;GO:0016070;GO:0016072;GO:0019538;GO:0022613;GO:0022625;GO:0022626;GO:0032991;GO:0034470;GO:…	K02936	3S2N9	J	sp|Q5ANA1|RL8B_CANAL Large ribosomal subunit protein eL8B OS=Candida albicans (strain SC5314 / ATCC MYA-2876) OX=237561 GN=RPL8B PE=1 SV=1	OOG00492.1 hypothetical protein ASPCADRAFT_37693 [Aspergillus carbonarius ITEM 5010]	RPL8B	GO:0006139//nucleobase-containing compound metabolic process;GO:0006364//rRNA processing;GO:0016072//rRNA metabolic process;GO:0006396//RNA processing;GO:0019538//protein metabolic process;GO:0006412//translation;GO:0022613//ribonucleoprotein complex biogenesis;GO:0006518//peptide metabolic process;GO:0034470//ncRNA processing;GO:0044085//cellular component biogenesis;GO:0034641//cellular nitroge…	GO:0005622//intracellular anatomical structure;GO:0005623//obsolete cell;GO:0005737//cytoplasm;GO:0005829//cytosol;GO:0005840//ribosome;GO:0022625//cytosolic large ribosomal subunit;GO:0022626//cytosolic ribosome;GO:0032991//protein-containing complex;GO:0044391//ribosomal subunit;GO:0044422//obsolete organelle part;GO:0044424//obsolete intracellular part;GO:1990904//ribonucleoprotein complex;GO:…	GO:1901363//heterocyclic compound binding;GO:0003674//molecular_function;GO:0003676//nucleic acid binding;GO:0003723//RNA binding;GO:0003735//structural constituent of ribosome;GO:0005198//structural molecule activity;GO:0005488//binding;GO:0097159//organic cyclic compound binding	ko03010(Ribosome)
ASPCADRAFT_393584	5329.6	6808.96	3357.11	0.493044	-1.02021	6.61033e-296	2.77315e-294	KV907494.1	1653620	1654204	+	465	ASPCADRAFT_393584	GO:0000028;GO:0002109;GO:0002181;GO:0003674;GO:0003735;GO:0005198;GO:0005575;GO:0005622;GO:0005623;GO:0005634;GO:0005730;GO:0005737;GO:0005829;GO:0005840;GO:0006139;GO:0006364;GO:0006396;GO:0006412;GO:0006518;GO:0006725;GO:0006807;GO:0006996;GO:0008150;GO:0008152;GO:0009058;GO:0009059;GO:0009987;GO:0010467;GO:0015935;GO:0016043;GO:0016070;GO:0016072;GO:0019538;GO:0022607;GO:0022613;GO:0022618;GO:…	K02977	3S40F	J	sp|P14799|RS27A_NEUCR Ubiquitin-ribosomal protein eS31 fusion protein OS=Neurospora crassa (strain ATCC 24698 / 74-OR23-1A / CBS 708.71 / DSM 1257 / FGSC 987) OX=367110 GN=ubi::crp-6 PE=1 SV=4	OOF99806.1 hypothetical protein ASPCADRAFT_393584 [Aspergillus carbonarius ITEM 5010]	ubi::crp-6	GO:0006139//nucleobase-containing compound metabolic process;GO:0006364//rRNA processing;GO:0016043//cellular component organization;GO:0006396//RNA processing;GO:0016070//RNA metabolic process;GO:0006412//translation;GO:0016072//rRNA metabolic process;GO:0006518//peptide metabolic process;GO:0019538//protein metabolic process;GO:0022607//cellular component assembly;GO:0022613//ribonucleoprotein …	GO:0005634//nucleus;GO:0005730//nucleolus;GO:0005737//cytoplasm;GO:0005829//cytosol;GO:0005840//ribosome;GO:0022626//cytosolic ribosome;GO:0022627//cytosolic small ribosomal subunit;GO:0043226//organelle;GO:0043227//membrane-bounded organelle;GO:0043228//non-membrane-bounded organelle;GO:0043229//intracellular organelle;GO:0044391//ribosomal subunit;GO:0043231//intracellular membrane-bounded orga…	GO:0003674//molecular_function;GO:0003735//structural constituent of ribosome;GO:0005198//structural molecule activity;GO:0031386//protein tag	ko04120(Ubiquitin mediated proteolysis);ko03010(Ribosome)
ASPCADRAFT_211902	956.522	1473.24	267.559	0.181613	-2.46106	2.59518e-293	1.08397e-291	KV907515.1	276095	279180	-	2796	ASPCADRAFT_211902	-	K22721	3S6X3	I	sp|P33300|SUR1_YEAST Mannosyl phosphorylinositol ceramide synthase SUR1 OS=Saccharomyces cerevisiae (strain ATCC 204508 / S288c) OX=559292 GN=SUR1 PE=1 SV=1	OOF90723.1 glycosyltransferase family 32 protein [Aspergillus carbonarius ITEM 5010]	SUR1	-	-	-	-
ASPCADRAFT_135300	2321.58	1305.34	3676.57	2.81657	1.49394	1.08507e-292	4.51246e-291	KV907548.1	12660	15419	-	2582	ASPCADRAFT_135300	-	K08150	3S6EX	P	sp|P39932|STL1_YEAST Sugar transporter STL1 OS=Saccharomyces cerevisiae (strain ATCC 204508 / S288c) OX=559292 GN=STL1 PE=1 SV=2	OOF90285.1 hypothetical protein ASPCADRAFT_135300 [Aspergillus carbonarius ITEM 5010]	STL1	-	-	-	-
ASPCADRAFT_203920	2592.57	1596.36	3920.83	2.4561	1.29637	1.99169e-292	8.24697e-291	KV907494.1	2372542	2375078	+	2432	ASPCADRAFT_203920	-	K09246	3SBQ8	S	sp|Q12151|UPC2_YEAST Sterol uptake control protein 2 OS=Saccharomyces cerevisiae (strain ATCC 204508 / S288c) OX=559292 GN=UPC2 PE=1 SV=1	OOG00032.1 hypothetical protein ASPCADRAFT_203920 [Aspergillus carbonarius ITEM 5010]	UPC2	-	-	-	-
ASPCADRAFT_207906	1954.39	1110.47	3079.62	2.77327	1.47159	1.14658e-291	4.72716e-290	KV907500.1	1265601	1268411	+	2811	ASPCADRAFT_207906	-	-	-	-	-	OOF95427.1 hypothetical protein ASPCADRAFT_207906 [Aspergillus carbonarius ITEM 5010]	-	-	-	-	-
ASPCADRAFT_515	3327.67	2173.81	4866.14	2.23853	1.16255	1.88709e-291	7.74679e-290	KV907493.1	1640977	1642343	-	1236	ASPCADRAFT_515	GO:0003674;GO:0003824;GO:0003933;GO:0003935;GO:0005575;GO:0005622;GO:0005623;GO:0005634;GO:0005737;GO:0006766;GO:0006767;GO:0006771;GO:0006807;GO:0008150;GO:0008152;GO:0009058;GO:0009110;GO:0009231;GO:0009987;GO:0016787;GO:0016810;GO:0016814;GO:0017144;GO:0018130;GO:0019238;GO:0034641;GO:0042364;GO:0042726;GO:0042727;GO:0043226;GO:0043227;GO:0043229;GO:0043231;GO:0044237;GO:0044249;GO:0044271;GO:…	K01497	3S4XZ	H	sp|P50139|RIB1_PICGU GTP cyclohydrolase-2 OS=Meyerozyma guilliermondii (strain ATCC 6260 / CBS 566 / DSM 6381 / JCM 1539 / NBRC 10279 / NRRL Y-324) OX=294746 GN=RIB1 PE=3 SV=2	OOG00762.1 hypothetical protein ASPCADRAFT_515 [Aspergillus carbonarius ITEM 5010]	RIB1	GO:0006766//vitamin metabolic process;GO:0006767//water-soluble vitamin metabolic process;GO:0006771//riboflavin metabolic process;GO:0006807//nitrogen compound metabolic process;GO:0008150//biological_process;GO:0008152//metabolic process;GO:0009058//biosynthetic process;GO:0009110//vitamin biosynthetic process;GO:0009231//riboflavin biosynthetic process;GO:0009987//cellular process;GO:0044237//…	GO:0043226//organelle;GO:0043227//membrane-bounded organelle;GO:0043229//intracellular organelle;GO:0043231//intracellular membrane-bounded organelle;GO:0044424//obsolete intracellular part;GO:0005575//cellular_component;GO:0005622//intracellular anatomical structure;GO:0005623//obsolete cell;GO:0005634//nucleus;GO:0005737//cytoplasm;GO:0044464//obsolete cell part	GO:0003674//molecular_function;GO:0003824//catalytic activity;GO:0003933//GTP cyclohydrolase activity;GO:0003935//GTP cyclohydrolase II activity;GO:0016787//hydrolase activity;GO:0016810//hydrolase activity, acting on carbon-nitrogen (but not peptide) bonds;GO:0016814//hydrolase activity, acting on carbon-nitrogen (but not peptide) bonds, in cyclic amidines;GO:0019238//cyclohydrolase activity	ko01240(Biosynthesis of cofactors);ko01110(Biosynthesis of secondary metabolites);ko01100(Metabolic pathways);ko00790(Folate biosynthesis);ko00740(Riboflavin metabolism)
ASPCADRAFT_209183	4321.74	5604.6	2611.26	0.465914	-1.10186	2.38263e-289	9.73926e-288	KV907503.1	899277	901516	-	2087	ASPCADRAFT_209183	-	-	20DTV	G	-	OOF93929.1 hypothetical protein ASPCADRAFT_209183 [Aspergillus carbonarius ITEM 5010]	-	-	-	-	-
ASPCADRAFT_206144	8094.74	10012	5538.36	0.553171	-0.854203	1.72018e-287	7.00151e-286	KV907497.1	1267924	1268782	+	618	ASPCADRAFT_206144	GO:0000027;GO:0002181;GO:0003674;GO:0003676;GO:0003723;GO:0003735;GO:0005198;GO:0005488;GO:0005575;GO:0005622;GO:0005623;GO:0005737;GO:0005829;GO:0005840;GO:0006412;GO:0006518;GO:0006807;GO:0006996;GO:0008150;GO:0008152;GO:0009058;GO:0009059;GO:0009987;GO:0010467;GO:0015934;GO:0016043;GO:0019538;GO:0019843;GO:0022607;GO:0022613;GO:0022618;GO:0022625;GO:0022626;GO:0030684;GO:0030687;GO:0032991;GO:…	K02870	3S30M	J	sp|Q9C285|RL12_NEUCR Large ribosomal subunit protein uL11 OS=Neurospora crassa (strain ATCC 24698 / 74-OR23-1A / CBS 708.71 / DSM 1257 / FGSC 987) OX=367110 GN=rpl-12 PE=3 SV=1	OOF97325.1 hypothetical protein ASPCADRAFT_206144 [Aspergillus carbonarius ITEM 5010]	rpl-12	GO:0006412//translation;GO:0006518//peptide metabolic process;GO:0022613//ribonucleoprotein complex biogenesis;GO:0006807//nitrogen compound metabolic process;GO:0022618//ribonucleoprotein complex assembly;GO:0006996//organelle organization;GO:0008150//biological_process;GO:0043604//amide biosynthetic process;GO:0034622//cellular protein-containing complex assembly;GO:0043933//protein-containing …	GO:0005622//intracellular anatomical structure;GO:0005623//obsolete cell;GO:0005737//cytoplasm;GO:0005829//cytosol;GO:0005840//ribosome;GO:0022625//cytosolic large ribosomal subunit;GO:0022626//cytosolic ribosome;GO:0030684//preribosome;GO:0030687//preribosome, large subunit precursor;GO:0032991//protein-containing complex;GO:0044391//ribosomal subunit;GO:1990904//ribonucleoprotein complex;GO:000…	GO:0097159//organic cyclic compound binding;GO:0003674//molecular_function;GO:1901363//heterocyclic compound binding;GO:0003676//nucleic acid binding;GO:0003723//RNA binding;GO:0003735//structural constituent of ribosome;GO:0005198//structural molecule activity;GO:0005488//binding;GO:0019843//rRNA binding	ko03010(Ribosome)
ASPCADRAFT_211102	3424.94	4528.68	1953.3	0.431318	-1.21317	4.01349e-286	1.62665e-284	KV907511.1	77751	80207	-	1906	ASPCADRAFT_211102	-	K07101	3S5PV	D	sp|O13917|HPRT_SCHPO Hypoxanthine-guanine phosphoribosyltransferase OS=Schizosaccharomyces pombe (strain 972 / ATCC 24843) OX=284812 GN=hpt1 PE=3 SV=1	OOF91271.1 hypothetical protein ASPCADRAFT_211102 [Aspergillus carbonarius ITEM 5010]	hpt1	-	-	-	-
ASPCADRAFT_212005	7197.83	5360.09	9648.14	1.8	0.847993	1.01145e-283	4.08208e-282	KV907525.1	190	2160	-	1514	ASPCADRAFT_212005	GO:0005575;GO:0005622;GO:0005623;GO:0005634;GO:0005737;GO:0005739;GO:0005783;GO:0005789;GO:0005794;GO:0005938;GO:0006950;GO:0006996;GO:0006997;GO:0006999;GO:0007029;GO:0007031;GO:0008150;GO:0009987;GO:0010256;GO:0012505;GO:0016020;GO:0016021;GO:0016043;GO:0022607;GO:0030176;GO:0031224;GO:0031227;GO:0031984;GO:0032153;GO:0032541;GO:0032581;GO:0033554;GO:0034622;GO:0034976;GO:0042175;GO:0043226;GO:…	-	3S4JI	U	sp|P53694|RTN1_SCHPO Reticulon-like protein 1 OS=Schizosaccharomyces pombe (strain 972 / ATCC 24843) OX=284812 GN=rtn1 PE=1 SV=1	OOF90413.1 hypothetical protein ASPCADRAFT_212005 [Aspergillus carbonarius ITEM 5010]	rtn1	GO:0006950//response to stress;GO:0006996//organelle organization;GO:0006997//nucleus organization;GO:0006999//nuclear pore organization;GO:0007029//endoplasmic reticulum organization;GO:0007031//peroxisome organization;GO:0008150//biological_process;GO:0032581//ER-dependent peroxisome organization;GO:0009987//cellular process;GO:0033554//cellular response to stress;GO:0010256//endomembrane syste…	GO:0005938//cell cortex;GO:0032541//cortical endoplasmic reticulum;GO:0042175//nuclear outer membrane-endoplasmic reticulum membrane network;GO:0043226//organelle;GO:0044464//obsolete cell part;GO:0043227//membrane-bounded organelle;GO:0043229//intracellular organelle;GO:0043231//intracellular membrane-bounded organelle;GO:0005575//cellular_component;GO:0005622//intracellular anatomical structure…	-	-
ASPCADRAFT_209230	37211.7	43208.6	29215.9	0.676159	-0.564567	2.0424e-283	8.2082e-282	KV907503.1	1071897	1073379	+	1231	ASPCADRAFT_209230	-	K03685	20IYU	S	sp|Q5R106|RNC_IDILO Ribonuclease 3 OS=Idiomarina loihiensis (strain ATCC BAA-735 / DSM 15497 / L2-TR) OX=283942 GN=rnc PE=3 SV=1	OOF93982.1 hypothetical protein ASPCADRAFT_209230 [Aspergillus carbonarius ITEM 5010]	rnc	-	-	-	ko03008(Ribosome biogenesis in eukaryotes)
ASPCADRAFT_140778	1739.15	959.083	2779.23	2.8978	1.53496	1.85639e-282	7.42944e-281	KV907495.1	1980579	1987189	-	5934	ASPCADRAFT_140778	GO:0003674;GO:0003824;GO:0005215;GO:0005342;GO:0005575;GO:0005622;GO:0005623;GO:0005737;GO:0005739;GO:0005829;GO:0005886;GO:0006810;GO:0006855;GO:0006873;GO:0008150;GO:0008559;GO:0009987;GO:0015238;GO:0015399;GO:0015405;GO:0015849;GO:0015893;GO:0016020;GO:0016021;GO:0016462;GO:0016787;GO:0016817;GO:0016818;GO:0016887;GO:0017111;GO:0019725;GO:0022804;GO:0022857;GO:0030003;GO:0031224;GO:0042221;GO:…	K08711	3S42M	Q	sp|Q4WDD4|ATRF_ASPFU ABC multidrug transporter atrF OS=Aspergillus fumigatus (strain ATCC MYA-4609 / CBS 101355 / FGSC A1100 / Af293) OX=330879 GN=atrF PE=1 SV=1	OOF99116.1 hypothetical protein ASPCADRAFT_140778 [Aspergillus carbonarius ITEM 5010]	atrF	GO:0006810//transport;GO:0006855//xenobiotic transmembrane transport;GO:0006873//cellular ion homeostasis;GO:0008150//biological_process;GO:0009987//cellular process;GO:0019725//cellular homeostasis;GO:0030003//cellular cation homeostasis;GO:0042221//response to chemical;GO:0042493//response to xenobiotic stimulus;GO:0042592//homeostatic process;GO:0048878//chemical homeostasis;GO:0050801//ion ho…	GO:0005829//cytosol;GO:0005886//plasma membrane;GO:0031224//intrinsic component of membrane;GO:0044444//obsolete cytoplasmic part;GO:0044464//obsolete cell part;GO:0005575//cellular_component;GO:0005622//intracellular anatomical structure;GO:0005623//obsolete cell;GO:0005737//cytoplasm;GO:0005739//mitochondrion;GO:0016020//membrane;GO:0016021//integral component of membrane;GO:0043226//organelle;…	GO:0008559//ABC-type xenobiotic transporter activity;GO:0017111//nucleoside-triphosphatase activity;GO:0015238//xenobiotic transmembrane transporter activity;GO:0022804//active transmembrane transporter activity;GO:0015399//primary active transmembrane transporter activity;GO:0022857//transmembrane transporter activity;GO:0042623//ATP hydrolysis activity;GO:0003674//molecular_function;GO:0003824/…	ko02010(ABC transporters)
ASPCADRAFT_204278	977.903	417.121	1725.61	4.13696	2.04857	4.92516e-282	1.96288e-280	KV907495.1	185770	189318	-	3480	ASPCADRAFT_204278	GO:0000003;GO:0000741;GO:0000742;GO:0000746;GO:0000747;GO:0001403;GO:0003674;GO:0005215;GO:0005319;GO:0005488;GO:0005496;GO:0005543;GO:0005545;GO:0005575;GO:0005622;GO:0005623;GO:0005737;GO:0005783;GO:0005829;GO:0005886;GO:0005938;GO:0006810;GO:0006869;GO:0006887;GO:0006897;GO:0006914;GO:0006996;GO:0006997;GO:0007124;GO:0007163;GO:0008142;GO:0008150;GO:0008152;GO:0008289;GO:0009056;GO:0009893;GO:…	K20463	3S4J4	I	sp|O13944|OSH3_SCHPO Oxysterol-binding protein homolog C23H4.01c OS=Schizosaccharomyces pombe (strain 972 / ATCC 24843) OX=284812 GN=osh3 PE=1 SV=2	OOF98535.1 hypothetical protein ASPCADRAFT_204278 [Aspergillus carbonarius ITEM 5010]	osh3	GO:0051641//cellular localization;GO:0051649//establishment of localization in cell;GO:0051704//obsolete multi-organism process;GO:0061024//membrane organization;GO:0061919//process utilizing autophagic mechanism;GO:0065007//biological regulation;GO:0065009//regulation of molecular function;GO:0070783//growth of unicellular organism as a thread of attached cells;GO:0071702//organic substance tran…	GO:0005575//cellular_component;GO:0005622//intracellular anatomical structure;GO:0005623//obsolete cell;GO:0005737//cytoplasm;GO:0005783//endoplasmic reticulum;GO:0005829//cytosol;GO:0031984//organelle subcompartment;GO:0044446//obsolete intracellular organelle part;GO:0044448//obsolete cell cortex part;GO:0043226//organelle;GO:0044464//obsolete cell part;GO:0043227//membrane-bounded organelle;GO…	GO:0005488//binding;GO:0005496//steroid binding;GO:0005543//phospholipid binding;GO:0005545//1-phosphatidylinositol binding;GO:0008142//oxysterol binding;GO:0008289//lipid binding;GO:0003674//molecular_function;GO:0043167//ion binding;GO:0005215//transporter activity;GO:0043168//anion binding;GO:0005319//lipid transporter activity;GO:0097159//organic cyclic compound binding;GO:0015248//sterol tra…	-
ASPCADRAFT_505841	1494.13	715.903	2531.77	3.53647	1.82231	9.74023e-282	3.86578e-280	KV907497.1	1859840	1860589	+	750	ASPCADRAFT_505841	-	-	3SBRM	-	-	OOF97500.1 hypothetical protein ASPCADRAFT_505841 [Aspergillus carbonarius ITEM 5010]	-	-	-	-	-
ASPCADRAFT_203416	2579.44	3502.52	1348.66	0.385053	-1.37687	7.55192e-281	2.98488e-279	KV907494.1	1109193	1111858	-	2348	ASPCADRAFT_203416	GO:0000054;GO:0000166;GO:0001882;GO:0001883;GO:0003674;GO:0005488;GO:0005525;GO:0005575;GO:0005622;GO:0005623;GO:0005634;GO:0005730;GO:0006139;GO:0006364;GO:0006396;GO:0006403;GO:0006405;GO:0006611;GO:0006725;GO:0006807;GO:0006810;GO:0006886;GO:0006913;GO:0008104;GO:0008150;GO:0008152;GO:0009987;GO:0010467;GO:0015031;GO:0015833;GO:0015931;GO:0016043;GO:0016070;GO:0016072;GO:0017076;GO:0019001;GO:…	K06943	3S5VP	EGP	sp|G0S8F1|NOG1_CHATD Nucleolar GTP-binding protein 1 OS=Chaetomium thermophilum (strain DSM 1495 / CBS 144.50 / IMI 039719) OX=759272 GN=NOG1 PE=1 SV=2	OOF99651.1 hypothetical protein ASPCADRAFT_203416 [Aspergillus carbonarius ITEM 5010]	NOG1	GO:1901360//organic cyclic compound metabolic process;GO:1902626//assembly of large subunit precursor of preribosome;GO:0006139//nucleobase-containing compound metabolic process;GO:0006364//rRNA processing;GO:0006396//RNA processing;GO:0006403//RNA localization;GO:0015833//peptide transport;GO:0006405//RNA export from nucleus;GO:0015931//nucleobase-containing compound transport;GO:0006611//protei…	GO:1990904//ribonucleoprotein complex;GO:0005623//obsolete cell;GO:0005634//nucleus;GO:0005730//nucleolus;GO:0032991//protein-containing complex;GO:0043231//intracellular membrane-bounded organelle;GO:0043232//intracellular non-membrane-bounded organelle;GO:0043233//organelle lumen;GO:0005575//cellular_component;GO:0044422//obsolete organelle part;GO:0005622//intracellular anatomical structure;GO…	GO:1901265//nucleoside phosphate binding;GO:1901363//heterocyclic compound binding;GO:0017076//purine nucleotide binding;GO:0019001//guanyl nucleotide binding;GO:0000166//nucleotide binding;GO:0035639//purine ribonucleoside triphosphate binding;GO:0001882//nucleoside binding;GO:0036094//small molecule binding;GO:0001883//purine nucleoside binding;GO:0003674//molecular_function;GO:0005488//binding…	ko03008(Ribosome biogenesis in eukaryotes)
ASPCADRAFT_56799	60979.6	51551.6	73550.3	1.42673	0.512714	7.97184e-281	3.13789e-279	KV907510.1	392882	394357	-	1362	ASPCADRAFT_56799	-	K08157	3S6ZF	S	sp|A0A481WQD3|TRAF_PENCR MFS-type transporter traF OS=Penicillium crustosum OX=36656 GN=traF PE=3 SV=1	OOF91600.1 hypothetical protein ASPCADRAFT_56799, partial [Aspergillus carbonarius ITEM 5010]	traF	-	-	-	-
ASPCADRAFT_210257	6167.56	4408.39	8513.12	1.93112	0.949436	1.05521e-280	4.1365e-279	KV907507.1	401222	404091	+	2534	ASPCADRAFT_210257	-	K00029	3S5UF	C	sp|Q6TU48|MAOX_DICDI NADP-dependent malic enzyme OS=Dictyostelium discoideum OX=44689 GN=malA PE=2 SV=1	OOF92391.1 hypothetical protein ASPCADRAFT_210257 [Aspergillus carbonarius ITEM 5010]	malA	-	-	-	ko01200(Carbon metabolism);ko01100(Metabolic pathways);ko00620(Pyruvate metabolism)
ASPCADRAFT_211768	489.211	40.361	1087.68	26.9487	4.75214	7.71182e-280	3.01076e-278	KV907514.1	232858	233509	+	601	ASPCADRAFT_211768	-	-	-	-	-	OOF90815.1 hypothetical protein ASPCADRAFT_211768 [Aspergillus carbonarius ITEM 5010]	-	-	-	-	-
ASPCADRAFT_8809	1135.53	526.839	1947.13	3.69587	1.88591	3.67348e-279	1.42833e-277	KV907507.1	826856	827233	+	378	ASPCADRAFT_8809	-	-	-	-	-	OOF92534.1 hypothetical protein ASPCADRAFT_8809 [Aspergillus carbonarius ITEM 5010]	-	-	-	-	-
ASPCADRAFT_210928	8747.94	10729.7	6105.62	0.56904	-0.813398	3.26338e-278	1.26373e-276	KV907510.1	298361	302231	-	3627	ASPCADRAFT_210928	-	-	3S82R	S	-	OOF91565.1 hypothetical protein ASPCADRAFT_210928 [Aspergillus carbonarius ITEM 5010]	-	-	-	-	-
ASPCADRAFT_210945	4457.01	3119.06	6240.94	2.0009	1.00065	5.58819e-276	2.15528e-274	KV907510.1	386019	387171	-	1153	ASPCADRAFT_210945	-	K17742	3S6PR	Q	sp|Q8NK50|MTDH_HYPJE NADP-dependent mannitol dehydrogenase OS=Hypocrea jecorina OX=51453 GN=lxr1 PE=1 SV=1	OOF91597.1 hypothetical protein ASPCADRAFT_210945 [Aspergillus carbonarius ITEM 5010]	lxr1	-	-	-	ko01100(Metabolic pathways);ko00051(Fructose and mannose metabolism)
ASPCADRAFT_153376	1012.01	210.87	2080.19	9.86483	3.30229	1.27803e-273	4.90937e-272	KV907508.1	159119	161353	-	1847	ASPCADRAFT_153376	GO:0000302;GO:0001306;GO:0001315;GO:0003674;GO:0003824;GO:0004096;GO:0004601;GO:0005488;GO:0005575;GO:0005618;GO:0005622;GO:0005623;GO:0005737;GO:0005739;GO:0005759;GO:0005777;GO:0005782;GO:0006950;GO:0006979;GO:0007154;GO:0007568;GO:0007571;GO:0008150;GO:0008152;GO:0009056;GO:0009267;GO:0009277;GO:0009405;GO:0009605;GO:0009636;GO:0009987;GO:0009991;GO:0010035;GO:0016209;GO:0016491;GO:0016684;GO:…	K03781	3S3I7	P	sp|P90682|CATA_ASCSU Catalase OS=Ascaris suum OX=6253 GN=CAT PE=2 SV=2	OOF92063.1 hypothetical protein ASPCADRAFT_153376 [Aspergillus carbonarius ITEM 5010]	CAT	GO:0009636//response to toxic substance;GO:0009987//cellular process;GO:0006950//response to stress;GO:0009991//response to extracellular stimulus;GO:0006979//response to oxidative stress;GO:0010035//response to inorganic substance;GO:0034599//cellular response to oxidative stress;GO:0016999//antibiotic metabolic process;GO:0034614//cellular response to reactive oxygen species;GO:0017001//antibio…	GO:0005618//cell wall;GO:0005622//intracellular anatomical structure;GO:0005623//obsolete cell;GO:0005737//cytoplasm;GO:0005739//mitochondrion;GO:0005759//mitochondrial matrix;GO:0005777//peroxisome;GO:0005782//peroxisomal matrix;GO:0042579//microbody;GO:0044422//obsolete organelle part;GO:0044424//obsolete intracellular part;GO:0044429//obsolete mitochondrial part;GO:0044438//obsolete microbody …	GO:0016209//antioxidant activity;GO:0016491//oxidoreductase activity;GO:0016684//oxidoreductase activity, acting on peroxide as acceptor;GO:0003674//molecular_function;GO:0003824//catalytic activity;GO:0004096//catalase activity;GO:0004601//peroxidase activity;GO:0005488//binding;GO:0097159//organic cyclic compound binding;GO:1901363//heterocyclic compound binding;GO:0020037//heme binding;GO:0046…	ko04213(Longevity regulating pathway);ko04146(Peroxisome);ko04011(MAPK signaling pathway);ko01200(Carbon metabolism);ko01110(Biosynthesis of secondary metabolites);ko01100(Metabolic pathways);ko00630(Glyoxylate and dicarboxylate metabolism);ko00380(Tryptophan metabolism)
ASPCADRAFT_204115	158990	180745	129984	0.719158	-0.47562	4.05698e-273	1.5522e-271	KV907494.1	2984915	2988448	+	3401	ASPCADRAFT_204115	-	K01535	3S7P6	P	sp|P28876|PMA2_SCHPO Plasma membrane ATPase 2 OS=Schizosaccharomyces pombe (strain 972 / ATCC 24843) OX=284812 GN=pma2 PE=1 SV=1	OOG00218.1 hypothetical protein ASPCADRAFT_204115 [Aspergillus carbonarius ITEM 5010]	pma2	-	-	-	ko01100(Metabolic pathways);ko00190(Oxidative phosphorylation)
ASPCADRAFT_209933	6016.47	4166.03	8483.73	2.0364	1.02602	4.98041e-273	1.89791e-271	KV907506.1	269465	270726	-	1146	ASPCADRAFT_209933	GO:0005575;GO:0005623;GO:0005886;GO:0009897;GO:0009986;GO:0016020;GO:0031224;GO:0031225;GO:0031226;GO:0031233;GO:0031362;GO:0044425;GO:0044459;GO:0044464;GO:0046658;GO:0071944;GO:0098552	-	3SD3M	S	sp|Q4WFV6|YA880_ASPFU UPF0619 GPI-anchored membrane protein AFUA_3G00880 OS=Aspergillus fumigatus (strain ATCC MYA-4609 / CBS 101355 / FGSC A1100 / Af293) OX=330879 GN=AFUA_3G00880 PE=1 SV=1	OOF92682.1 hypothetical protein ASPCADRAFT_209933 [Aspergillus carbonarius ITEM 5010]	AFUA_3G00880	-	GO:0098552//side of membrane;GO:0009897//external side of plasma membrane;GO:0009986//cell surface;GO:0016020//membrane;GO:0031224//intrinsic component of membrane;GO:0031225//anchored component of membrane;GO:0031226//intrinsic component of plasma membrane;GO:0031233//intrinsic component of external side of plasma membrane;GO:0031362//anchored component of external side of plasma membrane;GO:004…	-	-
ASPCADRAFT_204431	1953.66	1131.27	3050.18	2.69625	1.43095	6.22276e-273	2.36193e-271	KV907495.1	566606	569080	-	2315	ASPCADRAFT_204431	GO:0000271;GO:0000935;GO:0000936;GO:0003674;GO:0003824;GO:0005575;GO:0005618;GO:0005623;GO:0005886;GO:0005975;GO:0005976;GO:0006073;GO:0006074;GO:0006075;GO:0008150;GO:0008152;GO:0009058;GO:0009059;GO:0009250;GO:0009272;GO:0009277;GO:0009897;GO:0009986;GO:0009987;GO:0010383;GO:0016020;GO:0016043;GO:0016051;GO:0016740;GO:0030312;GO:0030427;GO:0030428;GO:0031224;GO:0031225;GO:0031226;GO:0031233;GO:…	K22832	3S5XX	G	sp|B0XVI5|GEL4_ASPFC 1,3-beta-glucanosyltransferase gel4 OS=Aspergillus fumigatus (strain CBS 144.89 / FGSC A1163 / CEA10) OX=451804 GN=gel4 PE=1 SV=1	OOF98647.1 carbohydrate-binding module family 43 protein [Aspergillus carbonarius ITEM 5010]	gel4	GO:0005975//carbohydrate metabolic process;GO:0005976//polysaccharide metabolic process;GO:0006073//cellular glucan metabolic process;GO:0006074//(1->3)-beta-D-glucan metabolic process;GO:0006075//(1->3)-beta-D-glucan biosynthetic process;GO:0008150//biological_process;GO:0008152//metabolic process;GO:0009058//biosynthetic process;GO:0009059//macromolecule biosynthetic process;GO:0009250//glucan …	GO:0030312//external encapsulating structure;GO:0030427//site of polarized growth;GO:0030428//cell septum;GO:0031224//intrinsic component of membrane;GO:0031225//anchored component of membrane;GO:0031226//intrinsic component of plasma membrane;GO:0031233//intrinsic component of external side of plasma membrane;GO:0031362//anchored component of external side of plasma membrane;GO:0043188//cell sep…	GO:0003674//molecular_function;GO:0003824//catalytic activity;GO:0016740//transferase activity;GO:0042123//glucanosyltransferase activity;GO:0042124//1,3-beta-glucanosyltransferase activity	-
ASPCADRAFT_207460	4395.31	3079.07	6150.3	1.99745	0.99816	6.40592e-271	2.42184e-269	KV907499.1	1545908	1547504	+	1478	ASPCADRAFT_207460	-	-	3S5FW	S	sp|O13729|PUN1_SCHPO SUR7 family protein pun1 OS=Schizosaccharomyces pombe (strain 972 / ATCC 24843) OX=284812 GN=pun1 PE=3 SV=1	OOF96099.1 hypothetical protein ASPCADRAFT_207460 [Aspergillus carbonarius ITEM 5010]	pun1	-	-	-	-
ASPCADRAFT_204950	3415.52	2294.22	4910.6	2.14043	1.0979	5.49739e-269	2.07018e-267	KV907495.1	2578848	2580357	+	1455	ASPCADRAFT_204950	-	-	3SDRP	-	-	OOF99306.1 hypothetical protein ASPCADRAFT_204950 [Aspergillus carbonarius ITEM 5010]	-	-	-	-	-
ASPCADRAFT_210489	1514.97	2172.67	638.038	0.293665	-1.76775	9.77655e-269	3.66717e-267	KV907508.1	201791	203478	+	1469	ASPCADRAFT_210489	-	K18123	3S76C	S	sp|P0DUT8|BA17B_METAN Polyenoic acids biosynthesis gene cluster protein Ba17b OS=Metarhizium anisopliae OX=5530 GN=Ba17b PE=2 SV=1	OOF92077.1 hypothetical protein ASPCADRAFT_210489 [Aspergillus carbonarius ITEM 5010]	Ba17b	-	-	-	ko01100(Metabolic pathways);ko00630(Glyoxylate and dicarboxylate metabolism);ko00330(Arginine and proline metabolism)
ASPCADRAFT_519130	638.521	197.006	1227.21	6.2293	2.63907	1.58861e-268	5.93557e-267	KV907516.1	5841	8429	+	2137	ASPCADRAFT_519130	GO:0003674;GO:0003824;GO:0005575;GO:0005623;GO:0006139;GO:0006152;GO:0006154;GO:0006725;GO:0006793;GO:0006796;GO:0006807;GO:0008150;GO:0008152;GO:0008252;GO:0008253;GO:0009056;GO:0009116;GO:0009119;GO:0009164;GO:0009986;GO:0009987;GO:0016311;GO:0016787;GO:0016788;GO:0016791;GO:0017144;GO:0019439;GO:0034641;GO:0034655;GO:0034656;GO:0042278;GO:0042454;GO:0042578;GO:0042737;GO:0044237;GO:0044238;GO:…	-	3S7N2	F	sp|D4B093|A1864_ARTBC Secreted protein ARB_01864 OS=Arthroderma benhamiae (strain ATCC MYA-4681 / CBS 112371) OX=663331 GN=ARB_01864 PE=1 SV=1	OOF90564.1 hypothetical protein ASPCADRAFT_519130 [Aspergillus carbonarius ITEM 5010]	ARB_01864	GO:0006796//phosphate-containing compound metabolic process;GO:0006807//nitrogen compound metabolic process;GO:0008150//biological_process;GO:0008152//metabolic process;GO:0009056//catabolic process;GO:0034656//nucleobase-containing small molecule catabolic process;GO:0009116//nucleoside metabolic process;GO:0042278//purine nucleoside metabolic process;GO:0009119//ribonucleoside metabolic process…	GO:0005575//cellular_component;GO:0005623//obsolete cell;GO:0009986//cell surface;GO:0044464//obsolete cell part	GO:0008252//nucleotidase activity;GO:0008253//5'-nucleotidase activity;GO:0042578//phosphoric ester hydrolase activity;GO:0003674//molecular_function;GO:0003824//catalytic activity;GO:0016787//hydrolase activity;GO:0016788//hydrolase activity, acting on ester bonds;GO:0016791//phosphatase activity	-
ASPCADRAFT_202362	1583.16	860.658	2546.51	2.95879	1.56501	1.76172e-268	6.55676e-267	KV907493.1	789760	792204	-	2344	ASPCADRAFT_202362	-	-	3S3KU	S	-	OOG00504.1 hypothetical protein ASPCADRAFT_202362 [Aspergillus carbonarius ITEM 5010]	-	-	-	-	-
ASPCADRAFT_394239	4119.47	5318.64	2520.58	0.473915	-1.0773	5.98716e-268	2.21966e-266	KV907495.1	1265488	1266867	-	1176	ASPCADRAFT_394239	-	-	3S6DG	E	sp|A0A084AFG6|SAT17_STACB Taurine hydroxylase-like protein SAT17 OS=Stachybotrys chartarum (strain CBS 109288 / IBT 7711) OX=1280523 GN=SAT17 PE=4 SV=1	OOF98887.1 hypothetical protein ASPCADRAFT_394239 [Aspergillus carbonarius ITEM 5010]	SAT17	-	-	-	-
ASPCADRAFT_205359	5960.32	4385.65	8059.88	1.83778	0.877967	3.67747e-266	1.35811e-264	KV907496.1	1402076	1407244	-	4930	ASPCADRAFT_205359	GO:0003674;GO:0003824;GO:0004176;GO:0005575;GO:0005622;GO:0005623;GO:0005737;GO:0005739;GO:0005740;GO:0005743;GO:0006457;GO:0006508;GO:0006515;GO:0006605;GO:0006626;GO:0006807;GO:0006810;GO:0006839;GO:0006886;GO:0006996;GO:0007005;GO:0008104;GO:0008150;GO:0008152;GO:0008233;GO:0008237;GO:0009056;GO:0009057;GO:0009987;GO:0010467;GO:0015031;GO:0015833;GO:0016020;GO:0016043;GO:0016462;GO:0016787;GO:…	K08955	3S6DN	O	sp|P32795|YME1_YEAST Mitochondrial inner membrane i-AAA protease supercomplex subunit YME1 OS=Saccharomyces cerevisiae (strain ATCC 204508 / S288c) OX=559292 GN=YME1 PE=1 SV=1	OOF98098.1 hypothetical protein ASPCADRAFT_205359 [Aspergillus carbonarius ITEM 5010]	YME1	GO:0006457//protein folding;GO:0006508//proteolysis;GO:0006515//protein quality control for misfolded or incompletely synthesized proteins;GO:0006605//protein targeting;GO:0006626//protein targeting to mitochondrion;GO:0006807//nitrogen compound metabolic process;GO:0010467//gene expression;GO:0006810//transport;GO:0015031//protein transport;GO:0006839//mitochondrial transport;GO:0015833//peptide…	GO:0005743//mitochondrial inner membrane;GO:0016020//membrane;GO:0031975//envelope;GO:0032991//protein-containing complex;GO:0044422//obsolete organelle part;GO:0044424//obsolete intracellular part;GO:0044425//obsolete membrane part;GO:0043226//organelle;GO:0005575//cellular_component;GO:0044429//obsolete mitochondrial part;GO:0005622//intracellular anatomical structure;GO:0044444//obsolete cytop…	GO:0016462//pyrophosphatase activity;GO:0016787//hydrolase activity;GO:0016817//hydrolase activity, acting on acid anhydrides;GO:0016818//hydrolase activity, acting on acid anhydrides, in phosphorus-containing anhydrides;GO:0016887//ATP hydrolysis activity;GO:0042623//ATP hydrolysis activity;GO:0003674//molecular_function;GO:0003824//catalytic activity;GO:0004176//ATP-dependent peptidase activity…	ko04139(Mitophagy)
ASPCADRAFT_8808	806.896	320.468	1455.47	4.5417	2.18323	5.91598e-265	2.1764e-263	KV907507.1	825526	826260	-	735	ASPCADRAFT_8808	-	-	-	-	-	OOF92533.1 hypothetical protein ASPCADRAFT_8808 [Aspergillus carbonarius ITEM 5010]	-	-	-	-	-
ASPCADRAFT_208774	7494.82	9382.44	4977.98	0.530564	-0.914402	1.21672e-264	4.45897e-263	KV907502.1	733580	736916	+	3224	ASPCADRAFT_208774	GO:0003674;GO:0003824;GO:0005575;GO:0005622;GO:0005623;GO:0005737;GO:0006082;GO:0006139;GO:0006520;GO:0006568;GO:0006569;GO:0006576;GO:0006586;GO:0006725;GO:0006732;GO:0006733;GO:0006753;GO:0006793;GO:0006796;GO:0006807;GO:0008150;GO:0008152;GO:0009056;GO:0009058;GO:0009063;GO:0009072;GO:0009074;GO:0009108;GO:0009117;GO:0009165;GO:0009308;GO:0009310;GO:0009435;GO:0009987;GO:0016054;GO:0016491;GO:…	K00463	3S3JI	E	sp|P47125|I23O_YEAST Indoleamine 2,3-dioxygenase OS=Saccharomyces cerevisiae (strain ATCC 204508 / S288c) OX=559292 GN=BNA2 PE=1 SV=1	OOF94257.1 hypothetical protein ASPCADRAFT_208774 [Aspergillus carbonarius ITEM 5010]	BNA2	GO:0006568//tryptophan metabolic process;GO:0006569//tryptophan catabolic process;GO:0006576//cellular biogenic amine metabolic process;GO:0006586//indolalkylamine metabolic process;GO:0006725//cellular aromatic compound metabolic process;GO:0006732//obsolete coenzyme metabolic process;GO:0006733//obsolete oxidoreduction coenzyme metabolic process;GO:0009165//nucleotide biosynthetic process;GO:00…	GO:0044464//obsolete cell part;GO:0005575//cellular_component;GO:0005622//intracellular anatomical structure;GO:0005623//obsolete cell;GO:0005737//cytoplasm;GO:0044424//obsolete intracellular part	GO:0016491//oxidoreductase activity;GO:0016701//oxidoreductase activity, acting on single donors with incorporation of molecular oxygen;GO:0016702//oxidoreductase activity, acting on single donors with incorporation of molecular oxygen, incorporation of two atoms of oxygen;GO:0003674//molecular_function;GO:0003824//catalytic activity;GO:0051213//dioxygenase activity;GO:0033754//indoleamine 2,3-di…	ko01240(Biosynthesis of cofactors);ko01100(Metabolic pathways);ko00380(Tryptophan metabolism)
ASPCADRAFT_210721	18214.2	21486.3	13851.4	0.644661	-0.633386	8.94149e-264	3.26433e-262	KV907508.1	893893	895699	+	1485	ASPCADRAFT_210721	GO:0000462;GO:0002181;GO:0003674;GO:0003735;GO:0005198;GO:0005575;GO:0005576;GO:0005618;GO:0005622;GO:0005623;GO:0005737;GO:0005829;GO:0005840;GO:0006139;GO:0006364;GO:0006396;GO:0006412;GO:0006518;GO:0006725;GO:0006807;GO:0008150;GO:0008152;GO:0009058;GO:0009059;GO:0009277;GO:0009987;GO:0010467;GO:0015935;GO:0016070;GO:0016072;GO:0019538;GO:0022613;GO:0022626;GO:0022627;GO:0030312;GO:0030446;GO:…	K02984	3S2RR	J	sp|B8NSD4|RS3A_ASPFN Small ribosomal subunit protein eS1 OS=Aspergillus flavus (strain ATCC 200026 / FGSC A1120 / IAM 13836 / NRRL 3357 / JCM 12722 / SRRC 167) OX=332952 GN=rps1 PE=3 SV=1	OOF92283.1 hypothetical protein ASPCADRAFT_210721 [Aspergillus carbonarius ITEM 5010]	rps1	GO:0006139//nucleobase-containing compound metabolic process;GO:0006364//rRNA processing;GO:0006396//RNA processing;GO:0016072//rRNA metabolic process;GO:0006412//translation;GO:0019538//protein metabolic process;GO:0006518//peptide metabolic process;GO:0022613//ribonucleoprotein complex biogenesis;GO:0006725//cellular aromatic compound metabolic process;GO:0030490//maturation of SSU-rRNA;GO:0043…	GO:0005623//obsolete cell;GO:0005737//cytoplasm;GO:0005829//cytosol;GO:0005840//ribosome;GO:0022626//cytosolic ribosome;GO:0022627//cytosolic small ribosomal subunit;GO:0030312//external encapsulating structure;GO:0030446//hyphal cell wall;GO:0043228//non-membrane-bounded organelle;GO:0043229//intracellular organelle;GO:0030684//preribosome;GO:0043232//intracellular non-membrane-bounded organelle…	GO:0003674//molecular_function;GO:0003735//structural constituent of ribosome;GO:0005198//structural molecule activity	ko03010(Ribosome)
ASPCADRAFT_204833	4821.18	3453.68	6644.51	1.92389	0.944026	7.02463e-263	2.55478e-261	KV907495.1	2188346	2190723	+	2235	ASPCADRAFT_204833	-	K08139	3S9WQ	S	sp|L7WMF4|NOTL_ASPVE Notoamide biosynthesis transcriptional activator notL' OS=Aspergillus versicolor OX=46472 GN=notL' PE=1 SV=1	OOF99170.1 hypothetical protein ASPCADRAFT_204833 [Aspergillus carbonarius ITEM 5010]	notL'	-	-	-	ko04113(Meiosis)
ASPCADRAFT_206117	41005.8	30118.9	55521.7	1.84341	0.88238	7.16691e-262	2.59665e-260	KV907497.1	1148341	1150795	+	2238	ASPCADRAFT_206117	GO:0001671;GO:0003674;GO:0005488;GO:0005515;GO:0005575;GO:0005622;GO:0005623;GO:0005737;GO:0005829;GO:0006403;GO:0006404;GO:0006457;GO:0006458;GO:0006508;GO:0006511;GO:0006605;GO:0006626;GO:0006807;GO:0006810;GO:0006839;GO:0006886;GO:0006913;GO:0006950;GO:0006996;GO:0007005;GO:0008047;GO:0008104;GO:0008150;GO:0008152;GO:0009056;GO:0009057;GO:0009987;GO:0010033;GO:0010243;GO:0010498;GO:0015031;GO:…	K09503	3S6FN	O	sp|O74752|MAS5_SCHPO Mitochondrial protein import protein mas5 OS=Schizosaccharomyces pombe (strain 972 / ATCC 24843) OX=284812 GN=mas5 PE=3 SV=1	OOF97297.1 hypothetical protein ASPCADRAFT_206117 [Aspergillus carbonarius ITEM 5010]	mas5	GO:0071702//organic substance transport;GO:0071704//organic substance metabolic process;GO:0071705//nitrogen compound transport;GO:0071840//cellular component organization or biogenesis;GO:0072594//establishment of protein localization to organelle;GO:0072599//establishment of protein localization to endoplasmic reticulum;GO:0072655//establishment of protein localization to mitochondrion;GO:00801…	GO:0072379//ER membrane insertion complex;GO:0072380//TRC complex;GO:0044424//obsolete intracellular part;GO:0044444//obsolete cytoplasmic part;GO:0005575//cellular_component;GO:0044445//obsolete cytosolic part;GO:0005622//intracellular anatomical structure;GO:0044464//obsolete cell part;GO:0005623//obsolete cell;GO:0005737//cytoplasm;GO:0005829//cytosol;GO:0048471//perinuclear region of cytoplas…	GO:0001671//ATPase activator activity;GO:0003674//molecular_function;GO:0005488//binding;GO:0005515//protein binding;GO:0051082//unfolded protein binding;GO:0060589//nucleoside-triphosphatase regulator activity;GO:0060590//ATPase regulator activity;GO:0098772//molecular function regulator;GO:0008047//enzyme activator activity;GO:0030234//enzyme regulator activity;GO:0030544//Hsp70 protein binding…	ko04141(Protein processing in endoplasmic reticulum)
ASPCADRAFT_160148	480.768	796.981	59.1511	0.0742189	-3.75207	1.68768e-260	6.09156e-259	KV907494.1	203408	204640	-	1169	ASPCADRAFT_160148	-	K18693	3SBP2	I	sp|Q9XI60|LPP2_ARATH Lipid phosphate phosphatase 2 OS=Arabidopsis thaliana OX=3702 GN=LPP2 PE=2 SV=1	OOF99379.1 hypothetical protein ASPCADRAFT_160148 [Aspergillus carbonarius ITEM 5010]	LPP2	-	-	-	ko01110(Biosynthesis of secondary metabolites);ko00564(Glycerophospholipid metabolism);ko00561(Glycerolipid metabolism)
ASPCADRAFT_208809	5436.94	6846	3558.19	0.519747	-0.944118	3.80273e-260	1.36741e-258	KV907502.1	834825	837509	+	2202	ASPCADRAFT_208809	-	K18337	3SE7D	Q	sp|P94681|TSAC_COMTE 4-formylbenzenesulfonate dehydrogenase TsaC1/TsaC2 OS=Comamonas testosteroni OX=285 GN=tsaC1 PE=1 SV=1	OOF94287.1 hypothetical protein ASPCADRAFT_208809 [Aspergillus carbonarius ITEM 5010]	tsaC1	-	-	-	ko01100(Metabolic pathways);ko00051(Fructose and mannose metabolism)
ASPCADRAFT_209407	14664.3	11802.1	18480.6	1.56587	0.646965	5.104e-260	1.82845e-258	KV907504.1	526773	527916	-	912	ASPCADRAFT_209407	GO:0003674;GO:0003824;GO:0004601;GO:0005575;GO:0005622;GO:0005623;GO:0005737;GO:0005829;GO:0005886;GO:0006950;GO:0006979;GO:0008150;GO:0008152;GO:0008379;GO:0009636;GO:0009987;GO:0010035;GO:0010038;GO:0016020;GO:0016209;GO:0016491;GO:0016684;GO:0019725;GO:0033554;GO:0034599;GO:0042221;GO:0042592;GO:0044424;GO:0044444;GO:0044464;GO:0045454;GO:0050789;GO:0050794;GO:0050896;GO:0051716;GO:0051920;GO:…	K14171	3S8K3	O	sp|Q5ASN8|PRX5_EMENI Putative peroxiredoxin prxA OS=Emericella nidulans (strain FGSC A4 / ATCC 38163 / CBS 112.46 / NRRL 194 / M139) OX=227321 GN=prxA PE=1 SV=1	OOF93455.1 hypothetical protein ASPCADRAFT_209407 [Aspergillus carbonarius ITEM 5010]	prxA	GO:0006950//response to stress;GO:0006979//response to oxidative stress;GO:0008150//biological_process;GO:0008152//metabolic process;GO:0009636//response to toxic substance;GO:0009987//cellular process;GO:0010035//response to inorganic substance;GO:0045454//cell redox homeostasis;GO:0010038//response to metal ion;GO:0050789//regulation of biological process;GO:0050794//regulation of cellular proc…	GO:0044464//obsolete cell part;GO:0016020//membrane;GO:0005575//cellular_component;GO:0005622//intracellular anatomical structure;GO:0005623//obsolete cell;GO:0005737//cytoplasm;GO:0005829//cytosol;GO:0005886//plasma membrane;GO:0071944//cell periphery;GO:0044424//obsolete intracellular part;GO:0044444//obsolete cytoplasmic part	GO:0008379//thioredoxin peroxidase activity;GO:0051920//peroxiredoxin activity;GO:0003674//molecular_function;GO:0003824//catalytic activity;GO:0004601//peroxidase activity;GO:0016209//antioxidant activity;GO:0016491//oxidoreductase activity;GO:0016684//oxidoreductase activity, acting on peroxide as acceptor	ko04122(Sulfur relay system)
ASPCADRAFT_203895	6214.6	7745.95	4172.8	0.538708	-0.892426	5.87742e-260	2.09767e-258	KV907494.1	2252654	2255910	+	2906	ASPCADRAFT_203895	GO:0000028;GO:0000447;GO:0000460;GO:0000461;GO:0000462;GO:0000466;GO:0000469;GO:0000478;GO:0000479;GO:0002181;GO:0003674;GO:0003735;GO:0005198;GO:0005575;GO:0005622;GO:0005623;GO:0005737;GO:0005829;GO:0005840;GO:0006139;GO:0006364;GO:0006396;GO:0006403;GO:0006405;GO:0006407;GO:0006412;GO:0006518;GO:0006611;GO:0006725;GO:0006807;GO:0006810;GO:0006886;GO:0006913;GO:0006996;GO:0008104;GO:0008150;GO:…	K02998	3S6P0	J	sp|A1CL63|RSSA_ASPCL Small ribosomal subunit protein uS2 OS=Aspergillus clavatus (strain ATCC 1007 / CBS 513.65 / DSM 816 / NCTC 3887 / NRRL 1 / QM 1276 / 107) OX=344612 GN=rps0 PE=3 SV=1	OOG00001.1 hypothetical protein ASPCADRAFT_203895 [Aspergillus carbonarius ITEM 5010]	rps0	GO:0051234//establishment of localization;GO:0051236//establishment of RNA localization;GO:0051641//cellular localization;GO:0051649//establishment of localization in cell;GO:0065003//protein-containing complex assembly;GO:0070727//cellular macromolecule localization;GO:0070925//organelle assembly;GO:1901360//organic cyclic compound metabolic process;GO:0071166//ribonucleoprotein complex localiza…	GO:1990904//ribonucleoprotein complex;GO:0005575//cellular_component;GO:0005622//intracellular anatomical structure;GO:0005623//obsolete cell;GO:0005737//cytoplasm;GO:0005829//cytosol;GO:0005840//ribosome;GO:0022626//cytosolic ribosome;GO:0022627//cytosolic small ribosomal subunit;GO:0035770//ribonucleoprotein granule;GO:0030684//preribosome;GO:0036464//cytoplasmic ribonucleoprotein granule;GO:00…	GO:0003674//molecular_function;GO:0003735//structural constituent of ribosome;GO:0005198//structural molecule activity	ko03010(Ribosome)
ASPCADRAFT_60413	562.888	171.603	1084.6	6.32039	2.66001	5.94323e-257	2.11327e-255	KV907631.1	6718	8294	-	1311	ASPCADRAFT_60413	-	K10866	3S8AY	U	sp|Q6C8F0|CEX1_YARLI Citrate exporter 1 OS=Yarrowia lipolytica (strain CLIB 122 / E 150) OX=284591 GN=CEX1 PE=3 SV=1	OOF89970.1 hypothetical protein ASPCADRAFT_60413, partial [Aspergillus carbonarius ITEM 5010]	CEX1	-	-	-	ko03450(Non-homologous end-joining);ko03440(Homologous recombination)
ASPCADRAFT_206061	8460.71	10321.2	5980.01	0.579389	-0.787395	2.53455e-255	8.97888e-254	KV907497.1	968997	970373	+	985	ASPCADRAFT_206061	GO:0002181;GO:0003674;GO:0003676;GO:0003723;GO:0003735;GO:0005198;GO:0005488;GO:0005575;GO:0005622;GO:0005623;GO:0005634;GO:0005730;GO:0005737;GO:0005829;GO:0005840;GO:0006412;GO:0006518;GO:0006807;GO:0006914;GO:0008150;GO:0008152;GO:0009056;GO:0009058;GO:0009059;GO:0009987;GO:0010467;GO:0015934;GO:0016236;GO:0019538;GO:0022625;GO:0022626;GO:0031974;GO:0031981;GO:0032991;GO:0034641;GO:0034645;GO:…	K02877	3S5PG	J	sp|O13418|RL15_ASPNG Large ribosomal subunit protein eL15 OS=Aspergillus niger OX=5061 GN=rpl15 PE=2 SV=1	OOF97237.1 hypothetical protein ASPCADRAFT_206061 [Aspergillus carbonarius ITEM 5010]	rpl15	GO:0006412//translation;GO:0006518//peptide metabolic process;GO:0006807//nitrogen compound metabolic process;GO:0006914//autophagy;GO:0034641//cellular nitrogen compound metabolic process;GO:0034645//cellular macromolecule biosynthetic process;GO:0044248//cellular catabolic process;GO:0043043//peptide biosynthetic process;GO:0044249//cellular biosynthetic process;GO:0043170//macromolecule metabo…	GO:0005623//obsolete cell;GO:0005634//nucleus;GO:0005730//nucleolus;GO:0005737//cytoplasm;GO:0005829//cytosol;GO:0005840//ribosome;GO:0022625//cytosolic large ribosomal subunit;GO:0022626//cytosolic ribosome;GO:0031974//membrane-enclosed lumen;GO:0031981//nuclear lumen;GO:0032991//protein-containing complex;GO:0043226//organelle;GO:0044391//ribosomal subunit;GO:0044422//obsolete organelle part;GO…	GO:0003674//molecular_function;GO:0003676//nucleic acid binding;GO:0003723//RNA binding;GO:0003735//structural constituent of ribosome;GO:0005198//structural molecule activity;GO:0005488//binding;GO:0097159//organic cyclic compound binding;GO:1901363//heterocyclic compound binding	ko03010(Ribosome)
ASPCADRAFT_492	594.968	194.705	1128.65	5.79673	2.53524	4.42699e-253	1.56252e-251	KV907493.1	1577425	1578810	+	1209	ASPCADRAFT_492	-	K17649	1F6X8	S	sp|A0A2I2F2J7|CFOD_ASPCN Methyltransferase cfoD OS=Aspergillus candidus OX=41067 GN=cfoD PE=3 SV=1	OOG00737.1 hypothetical protein ASPCADRAFT_492 [Aspergillus carbonarius ITEM 5010]	cfoD	-	-	-	ko01110(Biosynthesis of secondary metabolites);ko01100(Metabolic pathways);ko00254(Aflatoxin biosynthesis)
ASPCADRAFT_5056	3551.06	2441.66	5030.25	2.06017	1.04277	2.13572e-252	7.51035e-251	KV907499.1	343354	344778	-	267	ASPCADRAFT_5056	-	-	-	-	-	OOF95730.1 hypothetical protein ASPCADRAFT_5056 [Aspergillus carbonarius ITEM 5010]	-	-	-	-	-
ASPCADRAFT_173225	1165.45	578.023	1948.67	3.37128	1.75329	1.55914e-250	5.46268e-249	KV907504.1	516043	518029	-	1888	ASPCADRAFT_173225	-	K22134	3S6Z3	U	sp|Q2UEK9|ASTH_ASPOR MFS-type transporter astH OS=Aspergillus oryzae (strain ATCC 42149 / RIB 40) OX=510516 GN=astH PE=2 SV=1	OOF93451.1 hypothetical protein ASPCADRAFT_173225 [Aspergillus carbonarius ITEM 5010]	astH	-	-	-	-
ASPCADRAFT_206059	8765.48	6814.3	11367.1	1.66812	0.738224	4.18589e-250	1.46124e-248	KV907497.1	962925	968437	+	4462	ASPCADRAFT_206059	GO:0000932;GO:0003674;GO:0003676;GO:0003723;GO:0003729;GO:0005488;GO:0005575;GO:0005622;GO:0005623;GO:0005737;GO:0005739;GO:0032991;GO:0035770;GO:0036464;GO:0043226;GO:0043227;GO:0043228;GO:0043229;GO:0043231;GO:0043232;GO:0044424;GO:0044444;GO:0044464;GO:0097159;GO:1901363;GO:1990904	-	3S5Z3	S	sp|Q9C0V4|YOM2_SCHPO Uncharacterized protein PB7E8.02 OS=Schizosaccharomyces pombe (strain 972 / ATCC 24843) OX=284812 GN=SPBPB7E8.02 PE=4 SV=1	OOF97236.1 hypothetical protein ASPCADRAFT_206059 [Aspergillus carbonarius ITEM 5010]	SPBPB7E8.02	-	GO:1990904//ribonucleoprotein complex;GO:0043228//non-membrane-bounded organelle;GO:0043229//intracellular organelle;GO:0043231//intracellular membrane-bounded organelle;GO:0005575//cellular_component;GO:0005622//intracellular anatomical structure;GO:0005623//obsolete cell;GO:0005737//cytoplasm;GO:0043232//intracellular non-membrane-bounded organelle;GO:0005739//mitochondrion;GO:0044424//obsolete…	GO:0003723//RNA binding;GO:0003729//mRNA binding;GO:0005488//binding;GO:0097159//organic cyclic compound binding;GO:0003674//molecular_function;GO:1901363//heterocyclic compound binding;GO:0003676//nucleic acid binding	-
ASPCADRAFT_204640	6427.38	4833.21	8552.93	1.76961	0.823435	6.00196e-250	2.08759e-248	KV907495.1	1450210	1453069	-	2860	ASPCADRAFT_204640	-	K12182	3S2QX	K	-	OOF98942.1 hypothetical protein ASPCADRAFT_204640 [Aspergillus carbonarius ITEM 5010]	-	-	-	-	ko04145(Phagosome);ko04144(Endocytosis);ko03250(Viral life cycle)
ASPCADRAFT_203718	2117.51	2894.13	1082.03	0.373871	-1.41939	2.284e-249	7.91538e-248	KV907494.1	1911560	1913427	-	1725	ASPCADRAFT_203718	-	-	-	-	-	OOF99896.1 hypothetical protein ASPCADRAFT_203718 [Aspergillus carbonarius ITEM 5010]	-	-	-	-	-
ASPCADRAFT_135554	1554.47	867.014	2471.07	2.85009	1.51101	1.15634e-248	3.99293e-247	KV907635.1	3947	7456	-	3275	ASPCADRAFT_135554	GO:0000296;GO:0000297;GO:0003674;GO:0005215;GO:0005575;GO:0005623;GO:0005886;GO:0006810;GO:0006811;GO:0006812;GO:0006855;GO:0008150;GO:0008324;GO:0008519;GO:0015075;GO:0015101;GO:0015203;GO:0015238;GO:0015606;GO:0015695;GO:0015696;GO:0015846;GO:0015848;GO:0015893;GO:0016020;GO:0022857;GO:0034220;GO:0042221;GO:0042493;GO:0044464;GO:0050896;GO:0051179;GO:0051234;GO:0055085;GO:0071702;GO:0071705;GO:…	K08157	3S54U	C	sp|S0DZN4|BIK6_GIBF5 Efflux pump bik6 OS=Gibberella fujikuroi (strain CBS 195.34 / IMI 58289 / NRRL A-6831) OX=1279085 GN=bik6 PE=2 SV=1	OOF89962.1 hypothetical protein ASPCADRAFT_135554 [Aspergillus carbonarius ITEM 5010]	bik6	GO:0006812//cation transport;GO:0006855//xenobiotic transmembrane transport;GO:0008150//biological_process;GO:0050896//response to stimulus;GO:0051179//localization;GO:0051234//establishment of localization;GO:0055085//transmembrane transport;GO:0071702//organic substance transport;GO:0071705//nitrogen compound transport;GO:0072488//ammonium transmembrane transport;GO:0098655//cation transmembran…	GO:0044464//obsolete cell part;GO:0071944//cell periphery;GO:0005575//cellular_component;GO:0005623//obsolete cell;GO:0005886//plasma membrane;GO:0016020//membrane	GO:0008324//cation transmembrane transporter activity;GO:0008519//ammonium transmembrane transporter activity;GO:0015075//ion transmembrane transporter activity;GO:0015101//organic cation transmembrane transporter activity;GO:0015203//polyamine transmembrane transporter activity;GO:0015238//xenobiotic transmembrane transporter activity;GO:0015606//spermidine transmembrane transporter activity;GO:…	-
ASPCADRAFT_170463	1878.94	1113.29	2899.81	2.60473	1.38114	8.27528e-248	2.84723e-246	KV907501.1	135130	137261	-	2071	ASPCADRAFT_170463	-	K15388	20GGR	Q	sp|A0A2Z5TMB8|HIMC_ASPJA Cytochrome P450 monooxygenase himC OS=Aspergillus japonicus OX=34381 GN=himC PE=3 SV=1	OOF94489.1 hypothetical protein ASPCADRAFT_170463 [Aspergillus carbonarius ITEM 5010]	himC	-	-	-	-
ASPCADRAFT_202403	2541.41	1633.14	3752.44	2.29769	1.20019	1.08349e-247	3.71454e-246	KV907493.1	973286	975418	+	2078	ASPCADRAFT_202403	-	K01133	3S51F	P	sp|O69787|BETC_RHIME Choline-sulfatase OS=Rhizobium meliloti (strain 1021) OX=266834 GN=betC PE=1 SV=2	OOG00556.1 hypothetical protein ASPCADRAFT_202403 [Aspergillus carbonarius ITEM 5010]	betC	-	-	-	-
ASPCADRAFT_167733	2456.11	1564.48	3644.96	2.32981	1.22021	3.04219e-247	1.03923e-245	KV907498.1	1556549	1559328	-	2720	ASPCADRAFT_167733	-	-	3S7MQ	-	-	OOF96679.1 hypothetical protein ASPCADRAFT_167733 [Aspergillus carbonarius ITEM 5010]	-	-	-	-	-
ASPCADRAFT_404692	611.246	208.76	1147.9	5.49864	2.45908	3.36002e-247	1.14372e-245	KV907497.1	1937341	1939220	-	1719	ASPCADRAFT_404692	GO:0000296;GO:0000297;GO:0003674;GO:0005215;GO:0005575;GO:0005622;GO:0005623;GO:0005634;GO:0005737;GO:0005886;GO:0005887;GO:0006810;GO:0006811;GO:0006812;GO:0006855;GO:0006950;GO:0006979;GO:0008150;GO:0008324;GO:0008519;GO:0009405;GO:0009987;GO:0015075;GO:0015203;GO:0015238;GO:0015244;GO:0015318;GO:0015665;GO:0015696;GO:0015846;GO:0015850;GO:0015893;GO:0015903;GO:0016020;GO:0016021;GO:0022857;GO:…	K08158	3S78B	S	sp|O94528|CAF5_SCHPO Caffeine resistance protein 5 OS=Schizosaccharomyces pombe (strain 972 / ATCC 24843) OX=284812 GN=caf5 PE=3 SV=1	OOF97525.1 hypothetical protein ASPCADRAFT_404692 [Aspergillus carbonarius ITEM 5010]	caf5	GO:0006810//transport;GO:0006811//ion transport;GO:0006812//cation transport;GO:0006855//xenobiotic transmembrane transport;GO:0006950//response to stress;GO:0015846//polyamine transport;GO:0006979//response to oxidative stress;GO:0015850//organic hydroxy compound transport;GO:0008150//biological_process;GO:0015893//xenobiotic transport;GO:0015903//fluconazole transport;GO:0033554//cellular respo…	GO:0005886//plasma membrane;GO:0005887//integral component of plasma membrane;GO:0016020//membrane;GO:0016021//integral component of membrane;GO:0043227//membrane-bounded organelle;GO:0031224//intrinsic component of membrane;GO:0043229//intracellular organelle;GO:0031226//intrinsic component of plasma membrane;GO:0043231//intracellular membrane-bounded organelle;GO:0044424//obsolete intracellular…	GO:0008324//cation transmembrane transporter activity;GO:0022857//transmembrane transporter activity;GO:0000297//spermine transmembrane transporter activity;GO:0003674//molecular_function;GO:1901474//azole transmembrane transporter activity;GO:0005215//transporter activity;GO:1901618//organic hydroxy compound transmembrane transporter activity;GO:0008519//ammonium transmembrane transporter activi…	-
ASPCADRAFT_212411	5771.94	7192.42	3877.95	0.539172	-0.891181	8.79869e-247	2.98438e-245	KV907661.1	268	1664	-	1342	ASPCADRAFT_212411	GO:0000041;GO:0000322;GO:0000323;GO:0000324;GO:0000329;GO:0003674;GO:0005215;GO:0005381;GO:0005384;GO:0005575;GO:0005622;GO:0005623;GO:0005737;GO:0005773;GO:0005774;GO:0005794;GO:0006810;GO:0006811;GO:0006812;GO:0006826;GO:0006828;GO:0006873;GO:0006874;GO:0006875;GO:0006879;GO:0006880;GO:0008150;GO:0008324;GO:0009987;GO:0010035;GO:0010038;GO:0010039;GO:0012505;GO:0015075;GO:0015093;GO:0015318;GO:…	K22736	3S5SV	S	sp|D4B5N6|CCCA_ARTBC Vacuolar iron transporter cccA OS=Arthroderma benhamiae (strain ATCC MYA-4681 / CBS 112371) OX=663331 GN=cccA PE=2 SV=1	OOF89890.1 hypothetical protein ASPCADRAFT_212411 [Aspergillus carbonarius ITEM 5010]	cccA	GO:0010035//response to inorganic substance;GO:0006810//transport;GO:0010038//response to metal ion;GO:0006811//ion transport;GO:0010039//response to iron ion;GO:0006812//cation transport;GO:0042221//response to chemical;GO:0015684//iron ion transport;GO:0042592//homeostatic process;GO:0000041//transition metal ion transport;GO:0051234//establishment of localization;GO:0051235//maintenance of loc…	GO:0005575//cellular_component;GO:0005622//intracellular anatomical structure;GO:0005623//obsolete cell;GO:0005737//cytoplasm;GO:0005773//vacuole;GO:0005774//vacuolar membrane;GO:0005794//Golgi apparatus;GO:0012505//endomembrane system;GO:0016020//membrane;GO:0043226//organelle;GO:0016021//integral component of membrane;GO:0043227//membrane-bounded organelle;GO:0043229//intracellular organelle;GO…	GO:0015075//ion transmembrane transporter activity;GO:0015093//ferrous iron transmembrane transporter activity;GO:0015318//inorganic molecular entity transmembrane transporter activity;GO:0003674//molecular_function;GO:0005215//transporter activity;GO:0005381//iron ion transmembrane transporter activity;GO:0005384//manganese ion transmembrane transporter activity;GO:0072509//inorganic cation tran…	-
ASPCADRAFT_208042	5651.58	3888.4	8002.49	2.05804	1.04127	1.10734e-246	3.74264e-245	KV907500.1	1705827	1706661	-	742	ASPCADRAFT_208042	-	-	-	-	-	OOF95558.1 hypothetical protein ASPCADRAFT_208042 [Aspergillus carbonarius ITEM 5010]	-	-	-	-	-
ASPCADRAFT_203141	2540.33	3546.96	1198.17	0.337802	-1.56575	1.30162e-245	4.38379e-244	KV907494.1	196083	196978	+	896	ASPCADRAFT_203141	-	-	-	-	-	OOF99376.1 hypothetical protein ASPCADRAFT_203141 [Aspergillus carbonarius ITEM 5010]	-	-	-	-	-
ASPCADRAFT_204023	2546.66	1495.94	3947.61	2.63887	1.39992	1.82803e-245	6.13514e-244	KV907494.1	2727014	2728565	-	1552	ASPCADRAFT_204023	-	K11483	3S6FA	S	-	OOG00136.1 glycoside hydrolase family 114 protein [Aspergillus carbonarius ITEM 5010]	-	-	-	-	-
ASPCADRAFT_209691	768.534	310.362	1379.43	4.44458	2.15205	9.12296e-245	3.05109e-243	KV907505.1	407044	407694	+	599	ASPCADRAFT_209691	-	-	3S9ZT	-	-	OOF93059.1 hypothetical protein ASPCADRAFT_209691 [Aspergillus carbonarius ITEM 5010]	-	-	-	-	-
ASPCADRAFT_135438	4710.14	6116.44	2835.07	0.463516	-1.10931	1.00306e-243	3.34296e-242	KV907590.1	3940	6022	-	1685	ASPCADRAFT_135438	-	K20989	3S3AB	E	sp|E9JFX9|DMOA_HYPSL Dimethyl-sulfide monooxygenase OS=Hyphomicrobium sulfonivorans OX=121290 GN=dmoA PE=1 SV=1	OOF90109.1 hypothetical protein ASPCADRAFT_135438 [Aspergillus carbonarius ITEM 5010]	dmoA	-	-	-	-
ASPCADRAFT_204886	2823.98	1867.02	4099.91	2.19596	1.13485	3.77016e-243	1.25214e-241	KV907495.1	2366768	2368161	-	1285	ASPCADRAFT_204886	-	K07562	3S65T	S	sp|Q3ZBR5|TTC1_BOVIN Tetratricopeptide repeat protein 1 OS=Bos taurus OX=9913 GN=TTC1 PE=2 SV=1	OOF99232.1 hypothetical protein ASPCADRAFT_204886 [Aspergillus carbonarius ITEM 5010]	TTC1	-	-	-	ko03013(Nucleocytoplasmic transport);ko03008(Ribosome biogenesis in eukaryotes)
ASPCADRAFT_133565	7448.94	4661.68	11165.3	2.39512	1.2601	1.45019e-242	4.79967e-241	KV907507.1	969537	969994	+	384	ASPCADRAFT_133565	-	-	-	-	-	OOF92573.1 hypothetical protein ASPCADRAFT_133565 [Aspergillus carbonarius ITEM 5010]	-	-	-	-	-
ASPCADRAFT_209697	11073.9	13253.2	8168.19	0.61632	-0.698247	3.66332e-242	1.20827e-240	KV907505.1	429819	435233	-	5265	ASPCADRAFT_209697	GO:0000827;GO:0000828;GO:0000829;GO:0003674;GO:0003824;GO:0005575;GO:0005622;GO:0005623;GO:0005737;GO:0006066;GO:0006109;GO:0006793;GO:0006796;GO:0008150;GO:0008152;GO:0009058;GO:0009889;GO:0009987;GO:0010675;GO:0010919;GO:0016301;GO:0016310;GO:0016740;GO:0016772;GO:0016776;GO:0019220;GO:0019222;GO:0019637;GO:0019751;GO:0023052;GO:0031323;GO:0031326;GO:0032958;GO:0033200;GO:0043255;GO:0043647;GO:…	K07756	3S43X	G	sp|O74561|YCZ8_SCHPO Uncharacterized inositol polyphosphate kinase C970.08 OS=Schizosaccharomyces pombe (strain 972 / ATCC 24843) OX=284812 GN=SPCC970.08 PE=1 SV=1	OOF93065.1 hypothetical protein ASPCADRAFT_209697 [Aspergillus carbonarius ITEM 5010]	SPCC970.08	GO:0006066//alcohol metabolic process;GO:0006109//regulation of carbohydrate metabolic process;GO:0006793//phosphorus metabolic process;GO:0006796//phosphate-containing compound metabolic process;GO:0008150//biological_process;GO:0008152//metabolic process;GO:0009058//biosynthetic process;GO:0023052//signaling;GO:0009889//regulation of biosynthetic process;GO:0031323//regulation of cellular metab…	GO:0005575//cellular_component;GO:0005622//intracellular anatomical structure;GO:0005623//obsolete cell;GO:0005737//cytoplasm;GO:0044424//obsolete intracellular part;GO:0044464//obsolete cell part	GO:0033200//inositol heptakisphosphate 5-kinase activity;GO:0000827//inositol-1,3,4,5,6-pentakisphosphate kinase activity;GO:0000828//inositol hexakisphosphate kinase activity;GO:0000829//inositol heptakisphosphate kinase activity;GO:0003674//molecular_function;GO:0003824//catalytic activity;GO:0016301//kinase activity;GO:0016740//transferase activity;GO:0016772//transferase activity, transferrin…	ko04138(Autophagy);ko04070(Phosphatidylinositol signaling system)
ASPCADRAFT_205275	4727.35	3427.42	6460.6	1.88498	0.914546	1.16657e-241	3.83446e-240	KV907496.1	1078603	1079972	-	1122	ASPCADRAFT_205275	GO:0005575;GO:0005622;GO:0005623;GO:0005737;GO:0044424;GO:0044464	K10997	3S8NS	S	sp|Q08971|YP225_YEAST Protein PBDC1 homolog OS=Saccharomyces cerevisiae (strain ATCC 204508 / S288c) OX=559292 GN=YPL225W PE=1 SV=1	OOF98006.1 hypothetical protein ASPCADRAFT_205275 [Aspergillus carbonarius ITEM 5010]	YPL225W	-	GO:0005737//cytoplasm;GO:0044424//obsolete intracellular part;GO:0044464//obsolete cell part;GO:0005575//cellular_component;GO:0005622//intracellular anatomical structure;GO:0005623//obsolete cell	-	-
ASPCADRAFT_506111	173.835	1.52659	403.58	264.366	8.0464	6.29886e-241	2.06331e-239	KV907498.1	730329	731013	-	577	ASPCADRAFT_506111	-	-	-	-	-	OOF96430.1 hypothetical protein ASPCADRAFT_506111 [Aspergillus carbonarius ITEM 5010]	-	-	-	-	-
ASPCADRAFT_406577	6061.57	7614.6	3990.85	0.524105	-0.932072	4.13671e-240	1.35043e-238	KV907501.1	831772	833866	+	1608	ASPCADRAFT_406577	-	-	3S51C	J	-	OOF94710.1 hypothetical protein ASPCADRAFT_406577 [Aspergillus carbonarius ITEM 5010]	-	-	-	-	-
ASPCADRAFT_205146	16332.1	20061.8	11359.3	0.566217	-0.820573	5.48967e-240	1.78601e-238	KV907496.1	709274	713713	+	4151	ASPCADRAFT_205146	GO:0003674;GO:0003824;GO:0004736;GO:0005575;GO:0005622;GO:0005623;GO:0005737;GO:0005829;GO:0005975;GO:0005996;GO:0006006;GO:0006091;GO:0006094;GO:0008150;GO:0008152;GO:0009058;GO:0009987;GO:0016051;GO:0016874;GO:0016885;GO:0019318;GO:0019319;GO:0044237;GO:0044238;GO:0044281;GO:0044283;GO:0044424;GO:0044444;GO:0044464;GO:0046364;GO:0071704;GO:1901576	K01958	3S4SC	C	sp|Q9HES8|PYC_ASPNG Pyruvate carboxylase OS=Aspergillus niger OX=5061 GN=pyc PE=3 SV=1	OOF97870.1 hypothetical protein ASPCADRAFT_205146 [Aspergillus carbonarius ITEM 5010]	pyc	GO:0044283//small molecule biosynthetic process;GO:0009987//cellular process;GO:0016051//carbohydrate biosynthetic process;GO:0005975//carbohydrate metabolic process;GO:0005996//monosaccharide metabolic process;GO:0006006//glucose metabolic process;GO:0046364//monosaccharide biosynthetic process;GO:0019318//hexose metabolic process;GO:0006091//generation of precursor metabolites and energy;GO:007…	GO:0005575//cellular_component;GO:0044424//obsolete intracellular part;GO:0005622//intracellular anatomical structure;GO:0044444//obsolete cytoplasmic part;GO:0005623//obsolete cell;GO:0044464//obsolete cell part;GO:0005737//cytoplasm;GO:0005829//cytosol	GO:0016874//ligase activity;GO:0016885//ligase activity, forming carbon-carbon bonds;GO:0003674//molecular_function;GO:0003824//catalytic activity;GO:0004736//pyruvate carboxylase activity	ko01230(Biosynthesis of amino acids);ko01200(Carbon metabolism);ko01100(Metabolic pathways);ko00620(Pyruvate metabolism);ko00020(Citrate cycle (TCA cycle))
ASPCADRAFT_169758	3189.2	2167.91	4550.92	2.09922	1.06985	1.68145e-239	5.4519e-238	KV907500.1	806307	807288	-	982	ASPCADRAFT_169758	-	K22211	3S7K0	S	sp|Q9I4K0|HCHA_PSEAE Protein/nucleic acid deglycase HchA OS=Pseudomonas aeruginosa (strain ATCC 15692 / DSM 22644 / CIP 104116 / JCM 14847 / LMG 12228 / 1C / PRS 101 / PAO1) OX=208964 GN=hchA PE=3 SV=1	OOF95274.1 hypothetical protein ASPCADRAFT_169758 [Aspergillus carbonarius ITEM 5010]	hchA	-	-	-	ko01100(Metabolic pathways);ko00620(Pyruvate metabolism)
ASPCADRAFT_204799	1489.18	2109.91	661.53	0.313535	-1.6733	1.92603e-239	6.22382e-238	KV907495.1	2099032	2104892	+	5339	ASPCADRAFT_204799	GO:0000428;GO:0003674;GO:0003824;GO:0003899;GO:0005575;GO:0005622;GO:0005623;GO:0005634;GO:0005730;GO:0005736;GO:0006139;GO:0006351;GO:0006360;GO:0006725;GO:0006807;GO:0008150;GO:0008152;GO:0009058;GO:0009059;GO:0009303;GO:0009987;GO:0010467;GO:0016070;GO:0016072;GO:0016740;GO:0016772;GO:0016779;GO:0018130;GO:0019438;GO:0030880;GO:0031974;GO:0031981;GO:0032774;GO:0032991;GO:0034062;GO:0034641;GO:…	K03002	3S7XJ	K	sp|O74633|RPA2_NEUCR DNA-directed RNA polymerase I subunit RPA2 OS=Neurospora crassa (strain ATCC 24698 / 74-OR23-1A / CBS 708.71 / DSM 1257 / FGSC 987) OX=367110 GN=acr-2 PE=1 SV=2	OOF99147.1 hypothetical protein ASPCADRAFT_204799 [Aspergillus carbonarius ITEM 5010]	acr-2	GO:0006139//nucleobase-containing compound metabolic process;GO:0006351//transcription, DNA-templated;GO:0006360//transcription by RNA polymerase I;GO:0006725//cellular aromatic compound metabolic process;GO:0006807//nitrogen compound metabolic process;GO:0008150//biological_process;GO:0008152//metabolic process;GO:0009058//biosynthetic process;GO:0009059//macromolecule biosynthetic process;GO:00…	GO:0005736//RNA polymerase I complex;GO:0030880//RNA polymerase complex;GO:0031974//membrane-enclosed lumen;GO:0031981//nuclear lumen;GO:0032991//protein-containing complex;GO:0044422//obsolete organelle part;GO:0044424//obsolete intracellular part;GO:0044428//obsolete nuclear part;GO:0000428//DNA-directed RNA polymerase complex;GO:0044446//obsolete intracellular organelle part;GO:0044452//obsole…	GO:0034062//5'-3' RNA polymerase activity;GO:0003674//molecular_function;GO:0003824//catalytic activity;GO:0003899//DNA-directed 5'-3' RNA polymerase activity;GO:0016740//transferase activity;GO:0016772//transferase activity, transferring phosphorus-containing groups;GO:0016779//nucleotidyltransferase activity;GO:0097747//RNA polymerase activity;GO:0140098//catalytic activity, acting on RNA	ko03020(RNA polymerase)
ASPCADRAFT_511501	1708.44	994.374	2660.52	2.67557	1.41985	2.50145e-239	8.05603e-238	KV907493.1	860491	863161	-	1771	ASPCADRAFT_511501	GO:0000700;GO:0003674;GO:0003824;GO:0004844;GO:0006139;GO:0006259;GO:0006281;GO:0006284;GO:0006285;GO:0006725;GO:0006807;GO:0006950;GO:0006974;GO:0008150;GO:0008152;GO:0008263;GO:0009987;GO:0016787;GO:0016798;GO:0016799;GO:0019104;GO:0033554;GO:0034641;GO:0043170;GO:0044237;GO:0044238;GO:0044260;GO:0046483;GO:0050896;GO:0051716;GO:0071704;GO:0090304;GO:0097506;GO:0097507;GO:0097508;GO:0097509;GO:…	K20813	3S4D0	L	sp|O59825|TDG_SCHPO G/U mismatch-specific uracil DNA glycosylase OS=Schizosaccharomyces pombe (strain 972 / ATCC 24843) OX=284812 GN=thp1 PE=3 SV=1	OOG00521.1 hypothetical protein ASPCADRAFT_511501 [Aspergillus carbonarius ITEM 5010]	thp1	GO:0044238//primary metabolic process;GO:0009987//cellular process;GO:0044260//cellular macromolecule metabolic process;GO:0006139//nucleobase-containing compound metabolic process;GO:0046483//heterocycle metabolic process;GO:0006259//DNA metabolic process;GO:1901360//organic cyclic compound metabolic process;GO:0050896//response to stimulus;GO:0006281//DNA repair;GO:0006284//base-excision repair…	-	GO:0097508//xanthine DNA N-glycosylase activity;GO:0004844//uracil DNA N-glycosylase activity;GO:0097509//oxanine DNA N-glycosylase activity;GO:0016787//hydrolase activity;GO:0140097//catalytic activity, acting on DNA;GO:0016798//hydrolase activity, acting on glycosyl bonds;GO:0016799//hydrolase activity, hydrolyzing N-glycosyl compounds;GO:0019104//DNA N-glycosylase activity;GO:0000700//mismatch…	ko03410(Base excision repair)
ASPCADRAFT_204770	10672	12773.6	7869.69	0.616088	-0.698791	5.05112e-238	1.62127e-236	KV907495.1	1946885	1950097	+	3146	ASPCADRAFT_204770	GO:0000122;GO:0005575;GO:0005622;GO:0005623;GO:0005737;GO:0006355;GO:0006357;GO:0006808;GO:0007154;GO:0007165;GO:0008150;GO:0009889;GO:0009890;GO:0009892;GO:0009987;GO:0010468;GO:0010556;GO:0010558;GO:0010605;GO:0010629;GO:0019219;GO:0019222;GO:0023052;GO:0031323;GO:0031324;GO:0031326;GO:0031327;GO:0031930;GO:0044424;GO:0044464;GO:0045892;GO:0045934;GO:0048519;GO:0048523;GO:0050789;GO:0050794;GO:…	-	3S587	S	sp|Q9UTM5|YIJ1_SCHPO Uncharacterized protein C1420.01c OS=Schizosaccharomyces pombe (strain 972 / ATCC 24843) OX=284812 GN=SPAC1420.01c PE=4 SV=2	OOF99112.1 hypothetical protein ASPCADRAFT_204770 [Aspergillus carbonarius ITEM 5010]	SPAC1420.01c	GO:0007165//signal transduction;GO:0008150//biological_process;GO:0009889//regulation of biosynthetic process;GO:0009890//negative regulation of biosynthetic process;GO:0009892//negative regulation of metabolic process;GO:0009987//cellular process;GO:0010468//regulation of gene expression;GO:0010556//regulation of macromolecule biosynthetic process;GO:0045892//negative regulation of transcription…	GO:0044464//obsolete cell part;GO:0005575//cellular_component;GO:0005622//intracellular anatomical structure;GO:0005623//obsolete cell;GO:0005737//cytoplasm;GO:0044424//obsolete intracellular part	-	-
ASPCADRAFT_7708	1710.64	996.985	2662.18	2.67023	1.41696	5.27723e-238	1.68818e-236	KV907504.1	645765	646046	+	216	ASPCADRAFT_7708	-	-	3S9YW	-	-	OOF93485.1 hypothetical protein ASPCADRAFT_7708 [Aspergillus carbonarius ITEM 5010]	-	-	-	-	-
ASPCADRAFT_211643	2883.48	3895.59	1533.99	0.393775	-1.34456	5.15668e-237	1.64412e-235	KV907513.1	482375	484754	+	1938	ASPCADRAFT_211643	GO:0003674;GO:0003824;GO:0004470;GO:0004471;GO:0005575;GO:0005622;GO:0005623;GO:0005737;GO:0005739;GO:0006082;GO:0006090;GO:0006091;GO:0006099;GO:0006101;GO:0006108;GO:0006520;GO:0006807;GO:0008150;GO:0008152;GO:0009060;GO:0009987;GO:0015980;GO:0016491;GO:0016614;GO:0016615;GO:0016616;GO:0016999;GO:0017144;GO:0019752;GO:0032787;GO:0043226;GO:0043227;GO:0043229;GO:0043231;GO:0043436;GO:0043648;GO:…	K00027	3S3DA	C	sp|P36013|MAOM_YEAST NAD-dependent malic enzyme, mitochondrial OS=Saccharomyces cerevisiae (strain ATCC 204508 / S288c) OX=559292 GN=MAE1 PE=1 SV=1	OOF91042.1 hypothetical protein ASPCADRAFT_211643 [Aspergillus carbonarius ITEM 5010]	MAE1	GO:0006082//organic acid metabolic process;GO:0006090//pyruvate metabolic process;GO:0006091//generation of precursor metabolites and energy;GO:0006099//tricarboxylic acid cycle;GO:0006101//citrate metabolic process;GO:0006108//malate metabolic process;GO:0006520//cellular amino acid metabolic process;GO:0032787//monocarboxylic acid metabolic process;GO:0006807//nitrogen compound metabolic proces…	GO:0043226//organelle;GO:0043227//membrane-bounded organelle;GO:0043229//intracellular organelle;GO:0043231//intracellular membrane-bounded organelle;GO:0005575//cellular_component;GO:0005622//intracellular anatomical structure;GO:0005623//obsolete cell;GO:0005737//cytoplasm;GO:0005739//mitochondrion;GO:0044424//obsolete intracellular part;GO:0044444//obsolete cytoplasmic part;GO:0044464//obsolet…	GO:0003674//molecular_function;GO:0003824//catalytic activity;GO:0004470//malic enzyme activity;GO:0004471//malate dehydrogenase (decarboxylating) (NAD+) activity;GO:0016491//oxidoreductase activity;GO:0016614//oxidoreductase activity, acting on CH-OH group of donors;GO:0016615//malate dehydrogenase activity;GO:0016616//oxidoreductase activity, acting on the CH-OH group of donors, NAD or NADP as …	ko01200(Carbon metabolism);ko00620(Pyruvate metabolism)
ASPCADRAFT_203142	373.262	629.535	31.5634	0.0501376	-4.31796	1.78408e-233	5.66935e-232	KV907494.1	204932	206241	+	1141	ASPCADRAFT_203142	-	-	3FVUC	-	-	OOF99380.1 hypothetical protein ASPCADRAFT_203142 [Aspergillus carbonarius ITEM 5010]	-	-	-	-	-
ASPCADRAFT_178837	514.115	158.405	988.394	6.23966	2.64147	2.19791e-233	6.96128e-232	KV907516.1	113439	115114	-	1357	ASPCADRAFT_178837	-	K20292	3SBFB	S	sp|A0A2Z5TWF0|HIMF_ASPJA NmrA-like family domain-containing oxidoreductase himF OS=Aspergillus japonicus OX=34381 GN=himF PE=3 SV=1	OOF90612.1 hypothetical protein ASPCADRAFT_178837 [Aspergillus carbonarius ITEM 5010]	himF	-	-	-	-
ASPCADRAFT_208134	8420.56	10260.2	5967.71	0.581637	-0.78181	1.00113e-232	3.16032e-231	KV907501.1	30666	37882	-	6973	ASPCADRAFT_208134	GO:0001676;GO:0003674;GO:0003824;GO:0004312;GO:0004313;GO:0004314;GO:0004317;GO:0004318;GO:0004319;GO:0004321;GO:0005575;GO:0005622;GO:0005623;GO:0005737;GO:0005739;GO:0005811;GO:0005829;GO:0005835;GO:0006082;GO:0006629;GO:0006631;GO:0006633;GO:0008150;GO:0008152;GO:0008610;GO:0009058;GO:0009987;GO:0016053;GO:0016407;GO:0016408;GO:0016409;GO:0016417;GO:0016418;GO:0016419;GO:0016420;GO:0016491;GO:…	K00668	3S4PC	I	sp|P34229|FAS1_YARLI Fatty acid synthase subunit beta OS=Yarrowia lipolytica (strain CLIB 122 / E 150) OX=284591 GN=FAS1 PE=3 SV=2	OOF94457.1 hypothetical protein ASPCADRAFT_208134 [Aspergillus carbonarius ITEM 5010]	FAS1	GO:0006082//organic acid metabolic process;GO:0043436//oxoacid metabolic process;GO:0001676//long-chain fatty acid metabolic process;GO:0072330//monocarboxylic acid biosynthetic process;GO:0044237//cellular metabolic process;GO:1901576//organic substance biosynthetic process;GO:0044238//primary metabolic process;GO:0044249//cellular biosynthetic process;GO:0006629//lipid metabolic process;GO:0006…	GO:0005575//cellular_component;GO:0005622//intracellular anatomical structure;GO:0005623//obsolete cell;GO:0005737//cytoplasm;GO:0005739//mitochondrion;GO:0005811//lipid droplet;GO:0005829//cytosol;GO:0005835//fatty acid synthase complex;GO:0043226//organelle;GO:0043227//membrane-bounded organelle;GO:0043228//non-membrane-bounded organelle;GO:0043229//intracellular organelle;GO:0043231//intracell…	GO:0004321//fatty-acyl-CoA synthase activity;GO:0016408//C-acyltransferase activity;GO:0016409//palmitoyltransferase activity;GO:0016417//S-acyltransferase activity;GO:0016418//S-acetyltransferase activity;GO:0016419//S-malonyltransferase activity;GO:0016420//malonyltransferase activity;GO:0016491//oxidoreductase activity;GO:0016627//oxidoreductase activity, acting on the CH-CH group of donors;GO…	ko01212(Fatty acid metabolism);ko01100(Metabolic pathways);ko00061(Fatty acid biosynthesis)
ASPCADRAFT_179428	3032.57	4008.54	1731.28	0.431897	-1.21124	1.04064e-232	3.27425e-231	KV907554.1	2353	3900	+	1496	ASPCADRAFT_179428	-	K14792	3S8CR	S	sp|D4ARV2|AIM6_ARTBC Altered inheritance of mitochondria protein 6 homolog ARB_06966 OS=Arthroderma benhamiae (strain ATCC MYA-4681 / CBS 112371) OX=663331 GN=ARB_06966 PE=1 SV=1	OOF90255.1 hypothetical protein ASPCADRAFT_179428 [Aspergillus carbonarius ITEM 5010]	ARB_06966	-	-	-	-
ASPCADRAFT_504521	2753.69	3635.5	1577.95	0.43404	-1.2041	1.94904e-231	6.11231e-230	KV907495.1	1642441	1643858	+	1308	ASPCADRAFT_504521	-	-	3R56R	-	-	OOF99007.1 hypothetical protein ASPCADRAFT_504521 [Aspergillus carbonarius ITEM 5010]	-	-	-	-	-
ASPCADRAFT_208646	6110.16	4628.21	8086.1	1.74713	0.804988	3.46332e-229	1.08257e-227	KV907501.1	1758578	1760570	+	1892	ASPCADRAFT_208646	-	-	3SD05	-	-	OOF95033.1 hypothetical protein ASPCADRAFT_208646 [Aspergillus carbonarius ITEM 5010]	-	-	-	-	-
ASPCADRAFT_38262	43244.6	49351.3	35102.3	0.711276	-0.491519	1.24547e-228	3.88042e-227	KV907493.1	1481344	1483545	-	2136	ASPCADRAFT_38262	-	K03034	3S2TF	S	sp|Q59VM4|RPN4_CANAL Transcriptional regulator RPN4 OS=Candida albicans (strain SC5314 / ATCC MYA-2876) OX=237561 GN=RPN4 PE=1 SV=1	OOG00710.1 hypothetical protein ASPCADRAFT_38262 [Aspergillus carbonarius ITEM 5010]	RPN4	-	-	-	-
ASPCADRAFT_126007	311.053	54.394	653.265	12.0099	3.58615	2.00259e-228	6.21907e-227	KV907493.1	2413944	2416290	-	2116	ASPCADRAFT_126007	GO:0000322;GO:0000323;GO:0000324;GO:0000329;GO:0005575;GO:0005622;GO:0005623;GO:0005737;GO:0005773;GO:0005774;GO:0005886;GO:0006810;GO:0008150;GO:0016020;GO:0016021;GO:0031090;GO:0031224;GO:0043226;GO:0043227;GO:0043229;GO:0043231;GO:0044422;GO:0044424;GO:0044425;GO:0044437;GO:0044444;GO:0044446;GO:0044464;GO:0051179;GO:0051180;GO:0051234;GO:0071944;GO:0098588;GO:0098805;GO:0098852	K13953	20FDK	P	sp|P53099|TPN1_YEAST Vitamin B6 transporter TPN1 OS=Saccharomyces cerevisiae (strain ATCC 204508 / S288c) OX=559292 GN=TPN1 PE=1 SV=1	OOG01002.1 hypothetical protein ASPCADRAFT_126007 [Aspergillus carbonarius ITEM 5010]	TPN1	GO:0051179//localization;GO:0051180//vitamin transport;GO:0006810//transport;GO:0051234//establishment of localization;GO:0008150//biological_process	GO:0098852//lytic vacuole membrane;GO:0044444//obsolete cytoplasmic part;GO:0031224//intrinsic component of membrane;GO:0000329//fungal-type vacuole membrane;GO:0044446//obsolete intracellular organelle part;GO:0043226//organelle;GO:0005575//cellular_component;GO:0044464//obsolete cell part;GO:0043227//membrane-bounded organelle;GO:0005622//intracellular anatomical structure;GO:0005623//obsolete …	-	ko01110(Biosynthesis of secondary metabolites);ko01100(Metabolic pathways);ko00620(Pyruvate metabolism);ko00350(Tyrosine metabolism);ko00071(Fatty acid degradation);ko00010(Glycolysis / Gluconeogenesis)
ASPCADRAFT_205585	1626.18	948.48	2529.79	2.6672	1.41533	1.39584e-227	4.32078e-226	KV907496.1	2182580	2187313	-	4734	ASPCADRAFT_205585	GO:0000166;GO:0002181;GO:0002183;GO:0003674;GO:0003824;GO:0004672;GO:0004674;GO:0004694;GO:0005488;GO:0005524;GO:0006412;GO:0006413;GO:0006417;GO:0006446;GO:0006464;GO:0006468;GO:0006518;GO:0006793;GO:0006796;GO:0006807;GO:0006950;GO:0007049;GO:0007050;GO:0008144;GO:0008150;GO:0008152;GO:0009058;GO:0009059;GO:0009889;GO:0009890;GO:0009892;GO:0009987;GO:0010467;GO:0010468;GO:0010556;GO:0010558;GO:…	K08860	3S3C8	J	sp|O13889|E2AK1_SCHPO Eukaryotic translation initiation factor 2-alpha kinase 1 OS=Schizosaccharomyces pombe (strain 972 / ATCC 24843) OX=284812 GN=hri1 PE=1 SV=1	OOF98344.1 hypothetical protein ASPCADRAFT_205585 [Aspergillus carbonarius ITEM 5010]	hri1	GO:1901564//organonitrogen compound metabolic process;GO:1901566//organonitrogen compound biosynthetic process;GO:1901576//organic substance biosynthetic process;GO:1990497//regulation of cytoplasmic translation in response to stress;GO:1990611//regulation of cytoplasmic translational initiation in response to stress;GO:1990625//negative regulation of cytoplasmic translational initiation in respo…	-	GO:0005524//ATP binding;GO:0030554//adenyl nucleotide binding;GO:0000166//nucleotide binding;GO:0043167//ion binding;GO:0003674//molecular_function;GO:0043168//anion binding;GO:0003824//catalytic activity;GO:0004672//protein kinase activity;GO:0004674//protein serine/threonine kinase activity;GO:0004694//eukaryotic translation initiation factor 2alpha kinase activity;GO:0005488//binding;GO:009715…	ko04141(Protein processing in endoplasmic reticulum)
ASPCADRAFT_152236	3375.32	4360.77	2061.39	0.472711	-1.08097	7.63515e-227	2.35581e-225	KV907506.1	450448	453368	-	2678	ASPCADRAFT_152236	-	-	3SE6B	S	sp|Q04608|YD124_YEAST Uncharacterized protein YDR124W OS=Saccharomyces cerevisiae (strain ATCC 204508 / S288c) OX=559292 GN=YDR124W PE=1 SV=1	OOF92737.1 hypothetical protein ASPCADRAFT_152236 [Aspergillus carbonarius ITEM 5010]	YDR124W	-	-	-	-
ASPCADRAFT_45176	531.647	26.8657	1204.69	44.8411	5.48675	3.39002e-225	1.04262e-223	KV907497.1	2253509	2254472	+	867	ASPCADRAFT_45176	-	K18386	20D6H	I	sp|A0A2V5GWU4|PYVC_ASPV1 FAD-dependent monooxygenase pyvC OS=Aspergillus violaceofuscus (strain CBS 115571) OX=1450538 GN=pyvC PE=3 SV=1	OOF97635.1 hypothetical protein ASPCADRAFT_45176 [Aspergillus carbonarius ITEM 5010]	pyvC	-	-	-	ko01110(Biosynthesis of secondary metabolites);ko01100(Metabolic pathways);ko00403(Indole diterpene alkaloid biosynthesis)
ASPCADRAFT_202363	1469.63	834.44	2316.55	2.77617	1.4731	4.71089e-225	1.44422e-223	KV907493.1	792581	795059	-	2403	ASPCADRAFT_202363	GO:0000003;GO:0000075;GO:0000076;GO:0000077;GO:0000166;GO:0000228;GO:0000278;GO:0000785;GO:0000790;GO:0003674;GO:0003824;GO:0004672;GO:0004674;GO:0005488;GO:0005524;GO:0005575;GO:0005622;GO:0005623;GO:0005634;GO:0005654;GO:0005694;GO:0005737;GO:0006139;GO:0006259;GO:0006260;GO:0006261;GO:0006275;GO:0006355;GO:0006464;GO:0006468;GO:0006725;GO:0006793;GO:0006796;GO:0006807;GO:0006950;GO:0006974;GO:…	K02216	3S4NE	D	sp|P34208|CHK1_SCHPO Serine/threonine-protein kinase chk1 OS=Schizosaccharomyces pombe (strain 972 / ATCC 24843) OX=284812 GN=chk1 PE=1 SV=2	OOG00505.1 hypothetical protein ASPCADRAFT_202363 [Aspergillus carbonarius ITEM 5010]	chk1	GO:0042770//signal transduction in response to DNA damage;GO:0043170//macromolecule metabolic process;GO:0044773//mitotic DNA damage checkpoint signaling;GO:0044774//mitotic DNA integrity checkpoint signaling;GO:0044818//mitotic G2/M transition checkpoint;GO:0051052//regulation of DNA metabolic process;GO:0045005//DNA-dependent DNA replication maintenance of fidelity;GO:0051053//negative regulati…	GO:0043226//organelle;GO:0043227//membrane-bounded organelle;GO:0043228//non-membrane-bounded organelle;GO:0044428//obsolete nuclear part;GO:0043229//intracellular organelle;GO:0044446//obsolete intracellular organelle part;GO:0043231//intracellular membrane-bounded organelle;GO:0044454//obsolete nuclear chromosome part;GO:0043232//intracellular non-membrane-bounded organelle;GO:0044464//obsolete…	GO:0043167//ion binding;GO:0043168//anion binding;GO:0003674//molecular_function;GO:0003824//catalytic activity;GO:0004672//protein kinase activity;GO:0140096//catalytic activity, acting on a protein;GO:0004674//protein serine/threonine kinase activity;GO:1901265//nucleoside phosphate binding;GO:0005488//binding;GO:0005524//ATP binding;GO:1901363//heterocyclic compound binding;GO:0016772//transfe…	ko04113(Meiosis);ko04111(Cell cycle)
ASPCADRAFT_205234	10762.2	12817.9	8021.22	0.625785	-0.67626	1.30164e-224	3.97768e-223	KV907496.1	949472	954498	-	4730	ASPCADRAFT_205234	-	K11131	3S3KH	-	-	OOF97970.1 hypothetical protein ASPCADRAFT_205234 [Aspergillus carbonarius ITEM 5010]	-	-	-	-	ko03008(Ribosome biogenesis in eukaryotes)
ASPCADRAFT_210890	6378.28	7827.73	4445.68	0.56794	-0.81619	1.37366e-224	4.18442e-223	KV907510.1	142414	147345	-	3685	ASPCADRAFT_210890	GO:0000429;GO:0000436;GO:0000976;GO:0000977;GO:0000978;GO:0000979;GO:0000981;GO:0000982;GO:0000987;GO:0001012;GO:0001046;GO:0001047;GO:0001067;GO:0001077;GO:0001228;GO:0003674;GO:0003676;GO:0003677;GO:0003690;GO:0003700;GO:0005488;GO:0005575;GO:0005622;GO:0005623;GO:0005634;GO:0005667;GO:0006109;GO:0006139;GO:0006351;GO:0006355;GO:0006357;GO:0006366;GO:0006725;GO:0006807;GO:0006873;GO:0006875;GO:…	K08064	3S5ZI	K	sp|P06774|HAP2_YEAST Transcriptional activator HAP2 OS=Saccharomyces cerevisiae (strain ATCC 204508 / S288c) OX=559292 GN=HAP2 PE=1 SV=1	OOF91518.1 hypothetical protein ASPCADRAFT_210890 [Aspergillus carbonarius ITEM 5010]	HAP2	GO:0045990//carbon catabolite regulation of transcription;GO:0045991//carbon catabolite activation of transcription;GO:0046483//heterocycle metabolic process;GO:0046916//cellular transition metal ion homeostasis;GO:0048518//positive regulation of biological process;GO:0048522//positive regulation of cellular process;GO:0048878//chemical homeostasis;GO:0055082//cellular chemical homeostasis;GO:005…	GO:0090575//RNA polymerase II transcription regulator complex;GO:0032991//protein-containing complex;GO:0044422//obsolete organelle part;GO:0044424//obsolete intracellular part;GO:0044428//obsolete nuclear part;GO:0044446//obsolete intracellular organelle part;GO:0044464//obsolete cell part;GO:0044798//transcription regulator complex;GO:0005575//cellular_component;GO:0005622//intracellular anatom…	GO:1990837//sequence-specific double-stranded DNA binding;GO:0001012//RNA polymerase II transcription regulatory region sequence-specific DNA binding;GO:0001046//core promoter sequence-specific DNA binding;GO:0001047//core promoter sequence-specific DNA binding;GO:0001067//transcription regulatory region nucleic acid binding;GO:0001077//DNA-binding transcription activator activity, RNA polymerase…	-
ASPCADRAFT_212416	4197.86	5308.15	2717.46	0.511941	-0.965949	4.84147e-223	1.47012e-221	KV907664.1	3784	5272	+	1428	ASPCADRAFT_212416	-	-	3SF25	-	-	OOF89885.1 hypothetical protein ASPCADRAFT_212416 [Aspergillus carbonarius ITEM 5010]	-	-	-	-	-
ASPCADRAFT_209326	5592.62	4148.74	7517.79	1.81207	0.857637	6.90467e-223	2.08997e-221	KV907504.1	315914	316403	-	490	ASPCADRAFT_209326	-	-	-	-	-	OOF93392.1 hypothetical protein ASPCADRAFT_209326 [Aspergillus carbonarius ITEM 5010]	-	-	-	-	-
ASPCADRAFT_208003	23992.5	20168	29091.9	1.44248	0.528549	7.08707e-223	2.13842e-221	KV907500.1	1593710	1595783	-	1959	ASPCADRAFT_208003	GO:0000170;GO:0003674;GO:0003824;GO:0005575;GO:0005622;GO:0005623;GO:0005737;GO:0005783;GO:0005789;GO:0006082;GO:0006629;GO:0006631;GO:0006643;GO:0006644;GO:0006664;GO:0006665;GO:0006673;GO:0006675;GO:0006687;GO:0006793;GO:0006796;GO:0006807;GO:0008150;GO:0008152;GO:0008610;GO:0009058;GO:0009987;GO:0012505;GO:0016020;GO:0016021;GO:0016491;GO:0019637;GO:0019752;GO:0030148;GO:0031224;GO:0031984;GO:…	K19703	3S33S	Q	sp|Q03529|SCS7_YEAST Ceramide very long chain fatty acid hydroxylase SCS7 OS=Saccharomyces cerevisiae (strain ATCC 204508 / S288c) OX=559292 GN=SCS7 PE=1 SV=1	OOF95524.1 hypothetical protein ASPCADRAFT_208003 [Aspergillus carbonarius ITEM 5010]	SCS7	GO:0006082//organic acid metabolic process;GO:0006629//lipid metabolic process;GO:0006631//fatty acid metabolic process;GO:0006643//membrane lipid metabolic process;GO:0006644//phospholipid metabolic process;GO:0006664//glycolipid metabolic process;GO:0006665//sphingolipid metabolic process;GO:0006673//inositol phosphoceramide metabolic process;GO:0006675//mannosyl-inositol phosphorylceramide met…	GO:0016021//integral component of membrane;GO:0031224//intrinsic component of membrane;GO:0031984//organelle subcompartment;GO:0044424//obsolete intracellular part;GO:0044425//obsolete membrane part;GO:0042175//nuclear outer membrane-endoplasmic reticulum membrane network;GO:0044432//obsolete endoplasmic reticulum part;GO:0043226//organelle;GO:0044444//obsolete cytoplasmic part;GO:0044446//obsole…	GO:0016491//oxidoreductase activity;GO:0000170//sphingosine hydroxylase activity;GO:0003674//molecular_function;GO:0003824//catalytic activity;GO:0080132//fatty acid alpha-hydroxylase activity	-
ASPCADRAFT_392816	680.889	270.405	1228.2	4.54207	2.18335	1.02496e-222	3.08292e-221	KV907493.1	1575457	1576958	-	1389	ASPCADRAFT_392816	-	K15388	1EZIX	Q	sp|A0A482NAF7|ICCC_TALVA Cytochrome P450 monooxygenase iccC OS=Talaromyces variabilis OX=28576 GN=iccC PE=1 SV=1	OOG00736.1 hypothetical protein ASPCADRAFT_392816 [Aspergillus carbonarius ITEM 5010]	iccC	-	-	-	-
ASPCADRAFT_125605	483.567	148.288	930.606	6.27565	2.64977	1.19851e-222	3.59365e-221	KV907493.1	1086392	1086923	-	392	ASPCADRAFT_125605	-	-	3S9F4	S	-	OOG00588.1 hypothetical protein ASPCADRAFT_125605 [Aspergillus carbonarius ITEM 5010]	-	-	-	-	-
ASPCADRAFT_202186	1808.37	972.027	2923.49	3.00762	1.58862	1.94333e-222	5.80875e-221	KV907493.1	150144	153218	+	2687	ASPCADRAFT_202186	GO:0000003;GO:0003006;GO:0003674;GO:0005215;GO:0005275;GO:0005575;GO:0005623;GO:0005628;GO:0006810;GO:0006811;GO:0006820;GO:0006846;GO:0006847;GO:0006855;GO:0007049;GO:0008150;GO:0009272;GO:0009653;GO:0009987;GO:0010927;GO:0015711;GO:0015718;GO:0015837;GO:0015849;GO:0015893;GO:0016020;GO:0016021;GO:0016043;GO:0019953;GO:0022402;GO:0022413;GO:0022414;GO:0022607;GO:0022857;GO:0030154;GO:0030435;GO:…	K01556	20BAJ	S	sp|P38125|DTR1_YEAST Dityrosine transporter 1 OS=Saccharomyces cerevisiae (strain ATCC 204508 / S288c) OX=559292 GN=DTR1 PE=1 SV=1	OOG00292.1 hypothetical protein ASPCADRAFT_202186 [Aspergillus carbonarius ITEM 5010]	DTR1	GO:0006811//ion transport;GO:0006820//anion transport;GO:0006846//acetate transport;GO:0006847//plasma membrane acetate transport;GO:0006855//xenobiotic transmembrane transport;GO:0007049//cell cycle;GO:0008150//biological_process;GO:0022402//cell cycle process;GO:0009272//fungal-type cell wall biogenesis;GO:0022413//reproductive process in single-celled organism;GO:0009653//anatomical structure …	GO:0042763//intracellular immature spore;GO:0042764//ascospore-type prospore;GO:0031224//intrinsic component of membrane;GO:0044425//obsolete membrane part;GO:0044464//obsolete cell part;GO:0005575//cellular_component;GO:0005623//obsolete cell;GO:0005628//prospore membrane;GO:0016020//membrane;GO:0016021//integral component of membrane;GO:0071944//cell periphery	GO:0022857//transmembrane transporter activity;GO:0003674//molecular_function;GO:0005215//transporter activity;GO:0005275//amine transmembrane transporter activity	ko01240(Biosynthesis of cofactors);ko01100(Metabolic pathways);ko00380(Tryptophan metabolism)
ASPCADRAFT_173657	1081.8	479.936	1884.29	3.92613	1.97311	1.08143e-221	3.22238e-220	KV907505.1	215305	217238	-	1876	ASPCADRAFT_173657	-	-	20DNT	S	sp|Q10260|YD2C_SCHPO Uncharacterized protein C56F8.12 OS=Schizosaccharomyces pombe (strain 972 / ATCC 24843) OX=284812 GN=SPAC56F8.12 PE=4 SV=1	OOF92993.1 hypothetical protein ASPCADRAFT_173657 [Aspergillus carbonarius ITEM 5010]	SPAC56F8.12	-	-	-	-
ASPCADRAFT_208820	5046.24	3758.48	6763.24	1.79946	0.847564	4.60152e-221	1.36688e-219	KV907502.1	865744	869004	-	3126	ASPCADRAFT_208820	GO:0003333;GO:0003674;GO:0005215;GO:0005275;GO:0005326;GO:0005342;GO:0005575;GO:0005622;GO:0005623;GO:0005737;GO:0005783;GO:0005886;GO:0005887;GO:0006810;GO:0006811;GO:0006812;GO:0006820;GO:0006836;GO:0006855;GO:0006865;GO:0008150;GO:0008324;GO:0008509;GO:0008514;GO:0008519;GO:0012505;GO:0015075;GO:0015101;GO:0015171;GO:0015179;GO:0015220;GO:0015226;GO:0015238;GO:0015291;GO:0015297;GO:0015318;GO:…	K19564	3S3QK	E	sp|P19807|HNM1_YEAST Choline transport protein OS=Saccharomyces cerevisiae (strain ATCC 204508 / S288c) OX=559292 GN=HNM1 PE=1 SV=1	OOF94300.1 hypothetical protein ASPCADRAFT_208820 [Aspergillus carbonarius ITEM 5010]	HNM1	GO:0006810//transport;GO:0006811//ion transport;GO:0006812//cation transport;GO:0006820//anion transport;GO:0006836//neurotransmitter transport;GO:0006855//xenobiotic transmembrane transport;GO:0015893//xenobiotic transport;GO:0015695//organic cation transport;GO:0003333//amino acid transmembrane transport;GO:0031460//glycine betaine transport;GO:0034220//ion transmembrane transport;GO:0046942//c…	GO:0005737//cytoplasm;GO:0005783//endoplasmic reticulum;GO:0005886//plasma membrane;GO:0005887//integral component of plasma membrane;GO:0016020//membrane;GO:0016021//integral component of membrane;GO:0031224//intrinsic component of membrane;GO:0031226//intrinsic component of plasma membrane;GO:0044444//obsolete cytoplasmic part;GO:0044459//obsolete plasma membrane part;GO:0044464//obsolete cell …	GO:0015179//L-amino acid transmembrane transporter activity;GO:0015220//choline transmembrane transporter activity;GO:0015226//carnitine transmembrane transporter activity;GO:0015238//xenobiotic transmembrane transporter activity;GO:0015291//secondary active transmembrane transporter activity;GO:0015297//antiporter activity;GO:0015318//inorganic molecular entity transmembrane transporter activity…	-
ASPCADRAFT_206269	8358.5	10078.5	6065.18	0.601794	-0.732658	4.63517e-221	1.37261e-219	KV907497.1	1622392	1625930	-	3417	ASPCADRAFT_206269	GO:0000003;GO:0000278;GO:0000281;GO:0000910;GO:0000912;GO:0000915;GO:0003006;GO:0003674;GO:0005488;GO:0005515;GO:0005575;GO:0005622;GO:0005623;GO:0005737;GO:0005826;GO:0005844;GO:0005856;GO:0005938;GO:0006403;GO:0006996;GO:0007010;GO:0007049;GO:0007530;GO:0007531;GO:0007533;GO:0008092;GO:0008104;GO:0008150;GO:0008298;GO:0009987;GO:0015629;GO:0016043;GO:0017022;GO:0022402;GO:0022413;GO:0022414;GO:…	K21991	3S67Q	DO	sp|O74994|RNG3_SCHPO Ring assembly protein 3 OS=Schizosaccharomyces pombe (strain 972 / ATCC 24843) OX=284812 GN=rng3 PE=4 SV=1	OOF97440.1 hypothetical protein ASPCADRAFT_206269 [Aspergillus carbonarius ITEM 5010]	rng3	GO:0009987//cellular process;GO:0016043//cellular component organization;GO:0006403//RNA localization;GO:0022402//cell cycle process;GO:0022413//reproductive process in single-celled organism;GO:0022414//reproductive process;GO:0032506//cytokinetic process;GO:0022607//cellular component assembly;GO:0030029//actin filament-based process;GO:0033036//macromolecule localization;GO:0030036//actin cyto…	GO:0005575//cellular_component;GO:0005622//intracellular anatomical structure;GO:0005623//obsolete cell;GO:0005737//cytoplasm;GO:0005826//actomyosin contractile ring;GO:0005844//polysome;GO:0005856//cytoskeleton;GO:0015629//actin cytoskeleton;GO:0005938//cell cortex;GO:0032991//protein-containing complex;GO:0043226//organelle;GO:0043228//non-membrane-bounded organelle;GO:0043229//intracellular or…	GO:0005515//protein binding;GO:0017022//myosin binding;GO:0003674//molecular_function;GO:0005488//binding;GO:0008092//cytoskeletal protein binding	-
ASPCADRAFT_206665	14747	11867	18586.8	1.56626	0.64732	8.62561e-221	2.54642e-219	KV907498.1	930641	933980	+	2833	ASPCADRAFT_206665	GO:0003674;GO:0003824;GO:0004069;GO:0006082;GO:0006103;GO:0006520;GO:0006531;GO:0006532;GO:0006536;GO:0006807;GO:0008150;GO:0008152;GO:0008483;GO:0008652;GO:0009058;GO:0009064;GO:0009066;GO:0009067;GO:0009987;GO:0016053;GO:0016740;GO:0016769;GO:0019752;GO:0043436;GO:0043648;GO:0043650;GO:0044237;GO:0044238;GO:0044249;GO:0044281;GO:0044283;GO:0046394;GO:0051186;GO:0071704;GO:1901564;GO:1901566;GO:…	K14454	3S6KT	E	sp|P08906|AATC_HORSE Aspartate aminotransferase, cytoplasmic OS=Equus caballus OX=9796 GN=GOT1 PE=1 SV=2	OOF96485.1 hypothetical protein ASPCADRAFT_206665, partial [Aspergillus carbonarius ITEM 5010]	GOT1	GO:0006807//nitrogen compound metabolic process;GO:0008150//biological_process;GO:0008152//metabolic process;GO:0008652//cellular amino acid biosynthetic process;GO:0009058//biosynthetic process;GO:0009064//glutamine family amino acid metabolic process;GO:0044281//small molecule metabolic process;GO:0009066//aspartate family amino acid metabolic process;GO:0044283//small molecule biosynthetic pro…	-	GO:0008483//transaminase activity;GO:0003674//molecular_function;GO:0003824//catalytic activity;GO:0004069//L-aspartate:2-oxoglutarate aminotransferase activity;GO:0016740//transferase activity;GO:0016769//transferase activity, transferring nitrogenous groups	ko01230(Biosynthesis of amino acids);ko01210(2-Oxocarboxylic acid metabolism);ko01200(Carbon metabolism);ko01110(Biosynthesis of secondary metabolites);ko01100(Metabolic pathways);ko00400(Phenylalanine, tyrosine and tryptophan biosynthesis);ko00360(Phenylalanine metabolism);ko00350(Tyrosine metabolism);ko00330(Arginine and proline metabolism);ko00270(Cysteine and methionine metabolism);ko00250(Al…
ASPCADRAFT_151728	8971.15	7110.68	11451.8	1.61051	0.687513	2.6197e-219	7.70997e-218	KV907505.1	900914	904743	-	3611	ASPCADRAFT_151728	-	K24887	3S348	J	sp|O08582|GTPB1_MOUSE GTP-binding protein 1 OS=Mus musculus OX=10090 GN=Gtpbp1 PE=1 SV=2	OOF93223.1 hypothetical protein ASPCADRAFT_151728 [Aspergillus carbonarius ITEM 5010]	Gtpbp1	-	-	-	-
ASPCADRAFT_203903	4021.6	5097.54	2587.02	0.507505	-0.978507	1.38332e-218	4.05874e-217	KV907494.1	2276578	2278113	-	1343	ASPCADRAFT_203903	-	K17286	3S769	C	sp|Q5UP73|YR614_MIMIV Putative band 7 family protein R614 OS=Acanthamoeba polyphaga mimivirus OX=212035 GN=MIMI_R614 PE=3 SV=1	OOG00012.1 hypothetical protein ASPCADRAFT_203903 [Aspergillus carbonarius ITEM 5010]	MIMI_R614	-	-	-	-
ASPCADRAFT_515046	1078.08	548.465	1784.23	3.25314	1.70183	1.51967e-218	4.44515e-217	KV907498.1	2048122	2049249	-	936	ASPCADRAFT_515046	-	K17991	3SF4H	S	sp|O22788|PXG3_ARATH Probable peroxygenase 3 OS=Arabidopsis thaliana OX=3702 GN=PXG3 PE=1 SV=1	OOF96849.1 hypothetical protein ASPCADRAFT_515046 [Aspergillus carbonarius ITEM 5010]	PXG3	-	-	-	ko00073(Cutin, suberine and wax biosynthesis)
ASPCADRAFT_209192	472.12	144.183	909.37	6.30704	2.65696	3.04161e-218	8.86981e-217	KV907503.1	932091	932933	+	843	ASPCADRAFT_209192	-	-	20ITN	-	-	OOF93940.1 hypothetical protein ASPCADRAFT_209192 [Aspergillus carbonarius ITEM 5010]	-	-	-	-	-
ASPCADRAFT_179669	401632	348435	472560	1.35623	0.439607	2.22641e-217	6.47284e-216	KV907583.1	781	1469	-	623	ASPCADRAFT_179669	-	-	-	-	-	OOF90137.1 hypothetical protein ASPCADRAFT_179669 [Aspergillus carbonarius ITEM 5010]	-	-	-	-	-
ASPCADRAFT_138673	4684.71	3461.88	6315.15	1.8242	0.867262	2.85013e-217	8.26106e-216	KV907494.1	1676312	1678246	+	1729	ASPCADRAFT_138673	GO:0000749;GO:0000750;GO:0003674;GO:0003824;GO:0005085;GO:0005488;GO:0005515;GO:0005575;GO:0005622;GO:0005623;GO:0005737;GO:0005783;GO:0005829;GO:0006457;GO:0006605;GO:0006612;GO:0006620;GO:0006810;GO:0006886;GO:0006890;GO:0006950;GO:0006996;GO:0007029;GO:0007154;GO:0007165;GO:0007186;GO:0008104;GO:0008150;GO:0009266;GO:0009408;GO:0009628;GO:0009987;GO:0010033;GO:0010035;GO:0010038;GO:0010256;GO:…	K01551	3S4GF	P	sp|A5AAA1|GET3_ASPNC ATPase get3 OS=Aspergillus niger (strain ATCC MYA-4892 / CBS 513.88 / FGSC A1513) OX=425011 GN=get3 PE=3 SV=1	OOF99815.1 hypothetical protein ASPCADRAFT_138673 [Aspergillus carbonarius ITEM 5010]	get3	GO:1990507//obsolete ATP-independent chaperone mediated protein folding;GO:2000241//regulation of reproductive process;GO:2000243//positive regulation of reproductive process;GO:0006457//protein folding;GO:0006605//protein targeting;GO:0006612//protein targeting to membrane;GO:0009408//response to heat;GO:0006620//posttranslational protein targeting to endoplasmic reticulum membrane;GO:0009628//r…	GO:0005623//obsolete cell;GO:0005737//cytoplasm;GO:0005783//endoplasmic reticulum;GO:0005829//cytosol;GO:0012505//endomembrane system;GO:0032991//protein-containing complex;GO:0044424//obsolete intracellular part;GO:0044432//obsolete endoplasmic reticulum part;GO:0044444//obsolete cytoplasmic part;GO:0044446//obsolete intracellular organelle part;GO:0044464//obsolete cell part;GO:0005575//cellula…	GO:0098772//molecular function regulator;GO:0003674//molecular_function;GO:0003824//catalytic activity;GO:0005085//guanyl-nucleotide exchange factor activity;GO:0005488//binding;GO:0005515//protein binding;GO:0016462//pyrophosphatase activity;GO:0016787//hydrolase activity;GO:0016817//hydrolase activity, acting on acid anhydrides;GO:0016818//hydrolase activity, acting on acid anhydrides, in phosp…	ko03060(Protein export)
ASPCADRAFT_212394	1486.15	820.682	2373.44	2.89203	1.53208	1.00336e-216	2.89944e-215	KV907651.1	2657	3861	+	1205	ASPCADRAFT_212394	-	-	3S9ZX	-	-	OOF89913.1 hypothetical protein ASPCADRAFT_212394 [Aspergillus carbonarius ITEM 5010]	-	-	-	-	-
ASPCADRAFT_203588	12798.5	10442.5	15939.9	1.52645	0.610179	3.82394e-216	1.10169e-214	KV907494.1	1558920	1562534	-	3478	ASPCADRAFT_203588	GO:0000268;GO:0003674;GO:0005048;GO:0005488;GO:0005515;GO:0005575;GO:0005622;GO:0005623;GO:0005737;GO:0005777;GO:0005778;GO:0005783;GO:0005829;GO:0006605;GO:0006612;GO:0006625;GO:0006810;GO:0006886;GO:0006996;GO:0007031;GO:0008104;GO:0008150;GO:0009987;GO:0012505;GO:0015031;GO:0015833;GO:0015919;GO:0016020;GO:0016043;GO:0017038;GO:0031090;GO:0031647;GO:0031903;GO:0032527;GO:0032581;GO:0032991;GO:…	K13337	3S8FI	U	sp|Q9SRQ3|PE191_ARATH Peroxisome biogenesis protein 19-1 OS=Arabidopsis thaliana OX=3702 GN=PEX19-1 PE=1 SV=1	OOF99780.1 hypothetical protein ASPCADRAFT_203588 [Aspergillus carbonarius ITEM 5010]	PEX19-1	GO:0006605//protein targeting;GO:0006612//protein targeting to membrane;GO:0006625//protein targeting to peroxisome;GO:0017038//protein import;GO:0006810//transport;GO:0006886//intracellular protein transport;GO:0031647//regulation of protein stability;GO:0006996//organelle organization;GO:0032527//protein exit from endoplasmic reticulum;GO:0032581//ER-dependent peroxisome organization;GO:0033036…	GO:0005777//peroxisome;GO:0005778//peroxisomal membrane;GO:0005783//endoplasmic reticulum;GO:0005829//cytosol;GO:0031090//organelle membrane;GO:0031903//microbody membrane;GO:0032991//protein-containing complex;GO:0044422//obsolete organelle part;GO:0044424//obsolete intracellular part;GO:0044438//obsolete microbody part;GO:0044439//obsolete peroxisomal part;GO:0044444//obsolete cytoplasmic part;…	GO:0033218//amide binding;GO:0033328//peroxisome membrane targeting sequence binding;GO:0000268//peroxisome targeting sequence binding;GO:0003674//molecular_function;GO:0005048//signal sequence binding;GO:0005488//binding;GO:0005515//protein binding;GO:0042277//peptide binding	ko04146(Peroxisome)
ASPCADRAFT_406831	14376.5	11812.6	17795	1.50644	0.591146	4.47989e-216	1.28679e-214	KV907501.1	1752882	1754064	-	1062	ASPCADRAFT_406831	GO:0000322;GO:0000323;GO:0000324;GO:0000329;GO:0005575;GO:0005622;GO:0005623;GO:0005737;GO:0005773;GO:0005774;GO:0005783;GO:0006605;GO:0006623;GO:0006810;GO:0006886;GO:0007034;GO:0008104;GO:0008150;GO:0012505;GO:0015031;GO:0015833;GO:0016020;GO:0031090;GO:0033036;GO:0033365;GO:0034613;GO:0042886;GO:0043226;GO:0043227;GO:0043229;GO:0043231;GO:0044422;GO:0044424;GO:0044437;GO:0044444;GO:0044446;GO:…	K16261	3UVJI	S	sp|Q06466|TDA6_YEAST Putative vacuolar protein sorting-associated protein TDA6 OS=Saccharomyces cerevisiae (strain ATCC 204508 / S288c) OX=559292 GN=TDA6 PE=2 SV=1	OOF95030.1 hypothetical protein ASPCADRAFT_406831 [Aspergillus carbonarius ITEM 5010]	TDA6	GO:0006605//protein targeting;GO:0006623//protein targeting to vacuole;GO:0006810//transport;GO:0006886//intracellular protein transport;GO:0007034//vacuolar transport;GO:0008104//protein localization;GO:0008150//biological_process;GO:0072666//establishment of protein localization to vacuole;GO:0045184//establishment of protein localization;GO:0046907//intracellular transport;GO:0015031//protein …	GO:0005774//vacuolar membrane;GO:0005783//endoplasmic reticulum;GO:0043229//intracellular organelle;GO:0043231//intracellular membrane-bounded organelle;GO:0044422//obsolete organelle part;GO:0012505//endomembrane system;GO:0044424//obsolete intracellular part;GO:0044437//obsolete vacuolar part;GO:0044444//obsolete cytoplasmic part;GO:0044446//obsolete intracellular organelle part;GO:0044464//obs…	-	-
ASPCADRAFT_208244	1687.08	704.276	2997.5	4.25614	2.08954	3.52758e-215	1.01022e-213	KV907501.1	473017	473739	-	655	ASPCADRAFT_208244	-	K00273	3S8NX	-	-	OOF94600.1 hypothetical protein ASPCADRAFT_208244 [Aspergillus carbonarius ITEM 5010]	-	-	-	-	ko04146(Peroxisome);ko01110(Biosynthesis of secondary metabolites);ko01100(Metabolic pathways);ko00470(D-Amino acid metabolism);ko00330(Arginine and proline metabolism);ko00311(Penicillin and cephalosporin biosynthesis);ko00260(Glycine, serine and threonine metabolism)
ASPCADRAFT_396256	4199.11	3064.25	5712.25	1.86416	0.898526	3.53717e-214	1.00994e-212	KV907498.1	1703667	1707166	+	2511	ASPCADRAFT_396256	GO:0000075;GO:0000076;GO:0000228;GO:0000278;GO:0000502;GO:0000724;GO:0000725;GO:0000727;GO:0000733;GO:0000785;GO:0000790;GO:0003674;GO:0003676;GO:0003677;GO:0003688;GO:0003690;GO:0003697;GO:0005488;GO:0005515;GO:0005575;GO:0005622;GO:0005623;GO:0005634;GO:0005654;GO:0005694;GO:0005737;GO:0005829;GO:0005838;GO:0006139;GO:0006259;GO:0006260;GO:0006261;GO:0006270;GO:0006281;GO:0006302;GO:0006310;GO:…	K01279	KOG3151	O	sp|Q70GH4|SED3_ASPFU Tripeptidyl-peptidase sed3 OS=Aspergillus fumigatus (strain ATCC MYA-4609 / CBS 101355 / FGSC A1100 / Af293) OX=330879 GN=sed3 PE=1 SV=1	OOF96727.1 hypothetical protein ASPCADRAFT_396256 [Aspergillus carbonarius ITEM 5010]	sed3	GO:0033044//regulation of chromosome organization;GO:0033045//regulation of sister chromatid segregation;GO:0033047//regulation of mitotic sister chromatid segregation;GO:0033260//nuclear DNA replication;GO:0033314//mitotic DNA replication checkpoint signaling;GO:0033554//cellular response to stress;GO:0034622//cellular protein-containing complex assembly;GO:0043248//proteasome assembly;GO:003464…	GO:0034399//nuclear periphery;GO:0043232//intracellular non-membrane-bounded organelle;GO:0034515//proteasome storage granule;GO:0043233//organelle lumen;GO:0044428//obsolete nuclear part;GO:0044444//obsolete cytoplasmic part;GO:0044445//obsolete cytosolic part;GO:0044446//obsolete intracellular organelle part;GO:0044451//obsolete nucleoplasm part;GO:0044454//obsolete nuclear chromosome part;GO:0…	GO:0043565//sequence-specific DNA binding;GO:0003674//molecular_function;GO:0003676//nucleic acid binding;GO:0003677//DNA binding;GO:0003688//DNA replication origin binding;GO:0097159//organic cyclic compound binding;GO:0003690//double-stranded DNA binding;GO:0003697//single-stranded DNA binding;GO:1901363//heterocyclic compound binding;GO:0005488//binding;GO:0005515//protein binding;GO:1990837//…	-
ASPCADRAFT_210485	1459.46	2038.14	687.892	0.337509	-1.567	1.49691e-213	4.26129e-212	KV907508.1	198607	201154	-	2364	ASPCADRAFT_210485	-	K08192	3S7DC	S	sp|F1DBB3|MPAG_PENBR O-methyltransferase mpaG OS=Penicillium brevicompactum OX=5074 GN=mpaG PE=1 SV=1	OOF92076.1 hypothetical protein ASPCADRAFT_210485 [Aspergillus carbonarius ITEM 5010]	mpaG	-	-	-	-
ASPCADRAFT_202834	7665.48	9257.25	5543.11	0.598786	-0.739888	3.08017e-213	8.74239e-212	KV907493.1	2348428	2350139	-	1342	ASPCADRAFT_202834	GO:0000027;GO:0002181;GO:0003674;GO:0003676;GO:0003723;GO:0003735;GO:0005198;GO:0005488;GO:0005575;GO:0005622;GO:0005623;GO:0005737;GO:0005829;GO:0005840;GO:0006412;GO:0006518;GO:0006807;GO:0006996;GO:0008150;GO:0008152;GO:0009058;GO:0009059;GO:0009987;GO:0010467;GO:0015934;GO:0016043;GO:0019538;GO:0022607;GO:0022613;GO:0022618;GO:0022625;GO:0022626;GO:0032991;GO:0034622;GO:0034641;GO:0034645;GO:…	K02934	3S30I	J	sp|A0A1D8PCX8|RL6_CANAL Large ribosomal subunit protein eL6 OS=Candida albicans (strain SC5314 / ATCC MYA-2876) OX=237561 GN=RPL6 PE=1 SV=1	OOG00983.1 hypothetical protein ASPCADRAFT_202834 [Aspergillus carbonarius ITEM 5010]	RPL6	GO:0006412//translation;GO:0006518//peptide metabolic process;GO:0022618//ribonucleoprotein complex assembly;GO:0006807//nitrogen compound metabolic process;GO:0006996//organelle organization;GO:0008150//biological_process;GO:0034622//cellular protein-containing complex assembly;GO:0034641//cellular nitrogen compound metabolic process;GO:0034645//cellular macromolecule biosynthetic process;GO:004…	GO:0005622//intracellular anatomical structure;GO:0005623//obsolete cell;GO:0005737//cytoplasm;GO:0005829//cytosol;GO:0005840//ribosome;GO:0022625//cytosolic large ribosomal subunit;GO:0022626//cytosolic ribosome;GO:0032991//protein-containing complex;GO:0044391//ribosomal subunit;GO:0044422//obsolete organelle part;GO:0044424//obsolete intracellular part;GO:0044444//obsolete cytoplasmic part;GO:…	GO:0003674//molecular_function;GO:0003676//nucleic acid binding;GO:0003723//RNA binding;GO:0003735//structural constituent of ribosome;GO:0005198//structural molecule activity;GO:0005488//binding;GO:0097159//organic cyclic compound binding;GO:1901363//heterocyclic compound binding	ko03010(Ribosome)
ASPCADRAFT_159394	110337	130978	82815.3	0.632283	-0.661358	5.43213e-212	1.53723e-210	KV907493.1	2313048	2318211	-	5014	ASPCADRAFT_159394	-	-	3SB0M	S	-	OOG00972.1 hypothetical protein ASPCADRAFT_159394 [Aspergillus carbonarius ITEM 5010]	-	-	-	-	-
ASPCADRAFT_205499	3915.37	2830.24	5362.2	1.89461	0.921899	1.16339e-211	3.28256e-210	KV907496.1	1910779	1913376	+	2026	ASPCADRAFT_205499	-	K01176	3S7BB	G	sp|Q02906|AMYB_ASPAW Alpha-amylase B OS=Aspergillus awamori OX=105351 GN=amyB PE=3 SV=1	OOF98245.1 glycoside hydrolase family 13 protein [Aspergillus carbonarius ITEM 5010]	amyB	-	-	-	ko01110(Biosynthesis of secondary metabolites);ko01100(Metabolic pathways);ko00500(Starch and sucrose metabolism)
ASPCADRAFT_405452	7802.84	5749.04	10541.2	1.83356	0.87465	4.3736e-211	1.2304e-209	KV907499.1	405205	405823	+	384	ASPCADRAFT_405452	-	-	-	-	-	OOF95740.1 hypothetical protein ASPCADRAFT_405452 [Aspergillus carbonarius ITEM 5010]	-	-	-	-	-
ASPCADRAFT_209731	2890.34	1989.01	4092.12	2.05736	1.0408	2.35795e-210	6.61401e-209	KV907505.1	579708	584565	+	4516	ASPCADRAFT_209731	-	K24752	3SAXT	T	sp|O14031|PGT1_SCHPO Glutathione transporter 1 OS=Schizosaccharomyces pombe (strain 972 / ATCC 24843) OX=284812 GN=pgt1 PE=1 SV=1	OOF93116.1 hypothetical protein ASPCADRAFT_209731 [Aspergillus carbonarius ITEM 5010]	pgt1	-	-	-	-
ASPCADRAFT_209356	16178.7	13434.2	19838.1	1.47669	0.562365	6.38714e-210	1.78634e-208	KV907504.1	397253	404324	+	6889	ASPCADRAFT_209356	-	-	3S4BV	-	-	OOF93424.1 hypothetical protein ASPCADRAFT_209356 [Aspergillus carbonarius ITEM 5010]	-	-	-	-	-
ASPCADRAFT_203458	7644.66	9226.29	5535.83	0.600006	-0.73695	1.26727e-209	3.53185e-208	KV907494.1	1227603	1231361	-	3028	ASPCADRAFT_203458	GO:0003674;GO:0005092;GO:0005093;GO:0005575;GO:0005622;GO:0005623;GO:0005737;GO:0005829;GO:0006810;GO:0006886;GO:0007154;GO:0007165;GO:0007264;GO:0007265;GO:0007275;GO:0007399;GO:0008104;GO:0008150;GO:0009987;GO:0010721;GO:0010769;GO:0010771;GO:0010975;GO:0010977;GO:0015031;GO:0015833;GO:0016192;GO:0022008;GO:0022603;GO:0022604;GO:0023052;GO:0030154;GO:0030234;GO:0030695;GO:0031344;GO:0031345;GO:…	K17255	3S323	O	sp|G4MT60|GDI1_PYRO7 Rab GDP-dissociation inhibitor OS=Pyricularia oryzae (strain 70-15 / ATCC MYA-4617 / FGSC 8958) OX=242507 GN=GDI1 PE=1 SV=1	OOF99690.1 hypothetical protein ASPCADRAFT_203458 [Aspergillus carbonarius ITEM 5010]	GDI1	GO:2000026//regulation of multicellular organismal development;GO:0006886//intracellular protein transport;GO:0007154//cell communication;GO:0007165//signal transduction;GO:0007264//small GTPase mediated signal transduction;GO:0007265//Ras protein signal transduction;GO:0007275//multicellular organism development;GO:0007399//nervous system development;GO:0022604//regulation of cell morphogenesis;…	GO:0044444//obsolete cytoplasmic part;GO:0044464//obsolete cell part;GO:0005575//cellular_component;GO:0005622//intracellular anatomical structure;GO:0005623//obsolete cell;GO:0005737//cytoplasm;GO:0005829//cytosol;GO:0044424//obsolete intracellular part	GO:0030234//enzyme regulator activity;GO:0030695//GTPase regulator activity;GO:0003674//molecular_function;GO:0005092//GDP-dissociation inhibitor activity;GO:0005093//Rab GDP-dissociation inhibitor activity;GO:0060589//nucleoside-triphosphatase regulator activity;GO:0098772//molecular function regulator	-
ASPCADRAFT_145644	513.753	176.024	964.059	5.47685	2.45335	1.27021e-209	3.53185e-208	KV907498.1	2022518	2023821	-	1234	ASPCADRAFT_145644	-	K15303	20CHF	C	sp|M3APK9|PK81G_PSEFD Aldo-keto reductase MYCFIDRAFT_156381 OS=Pseudocercospora fijiensis (strain CIRAD86) OX=383855 GN=MYCFIDRAFT_156381 PE=2 SV=1	OOF96837.1 hypothetical protein ASPCADRAFT_145644 [Aspergillus carbonarius ITEM 5010]	MYCFIDRAFT_156381	-	-	-	-
ASPCADRAFT_211786	5718.81	7027.63	3973.73	0.565444	-0.822545	3.39711e-209	9.41835e-208	KV907514.1	272710	274092	-	1132	ASPCADRAFT_211786	GO:0002181;GO:0003674;GO:0003735;GO:0005198;GO:0005575;GO:0005622;GO:0005623;GO:0005737;GO:0005829;GO:0005840;GO:0006412;GO:0006518;GO:0006807;GO:0008150;GO:0008152;GO:0009058;GO:0009059;GO:0009987;GO:0010467;GO:0015934;GO:0019538;GO:0022625;GO:0022626;GO:0032991;GO:0034641;GO:0034645;GO:0043043;GO:0043170;GO:0043226;GO:0043228;GO:0043229;GO:0043232;GO:0043603;GO:0043604;GO:0044237;GO:0044238;GO:…	K02889	3S8KB	J	sp|Q9UUC1|RL21A_SCHPO Large ribosomal subunit protein eL21A OS=Schizosaccharomyces pombe (strain 972 / ATCC 24843) OX=284812 GN=rpl2101 PE=1 SV=1	OOF90827.1 hypothetical protein ASPCADRAFT_211786 [Aspergillus carbonarius ITEM 5010]	rpl2101	GO:0006412//translation;GO:0006518//peptide metabolic process;GO:0006807//nitrogen compound metabolic process;GO:0008150//biological_process;GO:0008152//metabolic process;GO:0009058//biosynthetic process;GO:0009059//macromolecule biosynthetic process;GO:0009987//cellular process;GO:0010467//gene expression;GO:0043603//cellular amide metabolic process;GO:0043604//amide biosynthetic process;GO:0044…	GO:0005840//ribosome;GO:0043228//non-membrane-bounded organelle;GO:0043229//intracellular organelle;GO:0043232//intracellular non-membrane-bounded organelle;GO:1990904//ribonucleoprotein complex;GO:0005575//cellular_component;GO:0005622//intracellular anatomical structure;GO:0005623//obsolete cell;GO:0005737//cytoplasm;GO:0005829//cytosol;GO:0015934//large ribosomal subunit;GO:0022625//cytosolic …	GO:0003674//molecular_function;GO:0003735//structural constituent of ribosome;GO:0005198//structural molecule activity	ko03010(Ribosome)
ASPCADRAFT_135660	561.096	205.435	1035.31	5.03959	2.33331	9.19306e-209	2.54138e-207	KV907695.1	282	2496	-	2055	ASPCADRAFT_135660	GO:0000322;GO:0000323;GO:0000324;GO:0003674;GO:0005215;GO:0005342;GO:0005351;GO:0005353;GO:0005354;GO:0005355;GO:0005356;GO:0005358;GO:0005402;GO:0005575;GO:0005622;GO:0005623;GO:0005737;GO:0005739;GO:0005773;GO:0005783;GO:0005886;GO:0005887;GO:0005975;GO:0005996;GO:0006012;GO:0006810;GO:0006811;GO:0006812;GO:0006820;GO:0006950;GO:0007154;GO:0008028;GO:0008150;GO:0008152;GO:0008324;GO:0008509;GO:…	K08139	3S75F	P	sp|P18631|RAG1_KLULA Low-affinity glucose transporter OS=Kluyveromyces lactis (strain ATCC 8585 / CBS 2359 / DSM 70799 / NBRC 1267 / NRRL Y-1140 / WM37) OX=284590 GN=RAG1 PE=1 SV=1	OOF89840.1 hypothetical protein ASPCADRAFT_135660 [Aspergillus carbonarius ITEM 5010]	RAG1	GO:0051179//localization;GO:0051234//establishment of localization;GO:0051716//cellular response to stimulus;GO:0055085//transmembrane transport;GO:0071496//cellular response to external stimulus;GO:0071702//organic substance transport;GO:1902600//proton transmembrane transport;GO:0071704//organic substance metabolic process;GO:1903825//organic acid transmembrane transport;GO:1904659//glucose tra…	GO:0051286//cell tip;GO:0071944//cell periphery;GO:0098590//plasma membrane region;GO:0005575//cellular_component;GO:0005622//intracellular anatomical structure;GO:0005623//obsolete cell;GO:0005737//cytoplasm;GO:0005739//mitochondrion;GO:0005773//vacuole;GO:0000322//storage vacuole;GO:0000323//lytic vacuole;GO:0000324//fungal-type vacuole;GO:0016020//membrane;GO:0016021//integral component of mem…	GO:0005355//glucose transmembrane transporter activity;GO:0005356//glucose:proton symporter activity;GO:0005358//high-affinity glucose:proton symporter activity;GO:0005402//carbohydrate:cation symporter activity;GO:0008028//monocarboxylic acid transmembrane transporter activity;GO:0008324//cation transmembrane transporter activity;GO:0008509//anion transmembrane transporter activity;GO:0015144//c…	ko04113(Meiosis)
ASPCADRAFT_206249	7103.31	8605.04	5101.01	0.592794	-0.754397	4.24664e-208	1.17058e-206	KV907497.1	1560998	1563990	-	2993	ASPCADRAFT_206249	-	-	3S58U	-	-	OOF97420.1 hypothetical protein ASPCADRAFT_206249 [Aspergillus carbonarius ITEM 5010]	-	-	-	-	-
ASPCADRAFT_202588	615.606	239.514	1117.06	4.66386	2.22152	4.66703e-208	1.28276e-206	KV907493.1	1628298	1631140	+	2216	ASPCADRAFT_202588	-	K08192	20FB8	G	sp|P40445|YIQ6_YEAST Uncharacterized transporter YIL166C OS=Saccharomyces cerevisiae (strain ATCC 204508 / S288c) OX=559292 GN=YIL166C PE=1 SV=1	OOG00757.1 hypothetical protein ASPCADRAFT_202588 [Aspergillus carbonarius ITEM 5010]	YIL166C	-	-	-	-
ASPCADRAFT_172875	534.133	189.564	993.559	5.24129	2.38992	6.44646e-208	1.76677e-206	KV907503.1	955352	956640	+	1231	ASPCADRAFT_172875	-	K22382	3SA3B	P	sp|A3R044|SSU1_ARTBC Sulfite efflux pump SSU1 OS=Arthroderma benhamiae (strain ATCC MYA-4681 / CBS 112371) OX=663331 GN=SSU1 PE=2 SV=1	OOF93947.1 hypothetical protein ASPCADRAFT_172875 [Aspergillus carbonarius ITEM 5010]	SSU1	-	-	-	-
ASPCADRAFT_133989	371.336	12.0801	850.344	70.3918	6.13734	8.62092e-208	2.35598e-206	KV907509.1	643922	646232	-	1272	ASPCADRAFT_133989	-	K00059	3SBPZ	S	sp|P9WEZ2|PYTE_ASPTE Reductase pytE OS=Aspergillus terreus OX=33178 GN=pytE PE=2 SV=1	OOF91937.1 hypothetical protein ASPCADRAFT_133989 [Aspergillus carbonarius ITEM 5010]	pytE	-	-	-	ko01240(Biosynthesis of cofactors);ko01212(Fatty acid metabolism);ko01110(Biosynthesis of secondary metabolites);ko01100(Metabolic pathways);ko00780(Biotin metabolism);ko00061(Fatty acid biosynthesis)
ASPCADRAFT_161319	4211.59	2987.7	5843.45	1.95584	0.967787	1.24951e-205	3.40499e-204	KV907494.1	2122323	2124857	+	2303	ASPCADRAFT_161319	-	-	3S882	S	-	OOF99961.1 hypothetical protein ASPCADRAFT_161319 [Aspergillus carbonarius ITEM 5010]	-	-	-	-	-
ASPCADRAFT_48681	5921.21	7250.54	4148.77	0.572202	-0.805403	4.1681e-205	1.13261e-203	KV907499.1	1514773	1515732	-	483	ASPCADRAFT_48681	GO:0000028;GO:0000462;GO:0002181;GO:0003674;GO:0003735;GO:0005198;GO:0005575;GO:0005622;GO:0005623;GO:0005737;GO:0005829;GO:0005840;GO:0006139;GO:0006364;GO:0006396;GO:0006412;GO:0006518;GO:0006725;GO:0006807;GO:0006996;GO:0008150;GO:0008152;GO:0009058;GO:0009059;GO:0009987;GO:0010467;GO:0015935;GO:0016043;GO:0016070;GO:0016072;GO:0019538;GO:0022607;GO:0022613;GO:0022618;GO:0022626;GO:0022627;GO:…	K02949	3S5C3	J	sp|A0A1D8PN83|RS11A_CANAL Small ribosomal subunit protein uS17 OS=Candida albicans (strain SC5314 / ATCC MYA-2876) OX=237561 GN=orf19.4149.1 PE=1 SV=1	OOF96091.1 hypothetical protein ASPCADRAFT_48681 [Aspergillus carbonarius ITEM 5010]	orf19.4149.1	GO:0006139//nucleobase-containing compound metabolic process;GO:0006364//rRNA processing;GO:0006396//RNA processing;GO:0006412//translation;GO:0016072//rRNA metabolic process;GO:0006518//peptide metabolic process;GO:0019538//protein metabolic process;GO:0006725//cellular aromatic compound metabolic process;GO:0022607//cellular component assembly;GO:0006807//nitrogen compound metabolic process;GO:…	GO:0005737//cytoplasm;GO:0005829//cytosol;GO:0005840//ribosome;GO:0022626//cytosolic ribosome;GO:0022627//cytosolic small ribosomal subunit;GO:0043226//organelle;GO:0030684//preribosome;GO:0043228//non-membrane-bounded organelle;GO:0030686//90S preribosome;GO:0043229//intracellular organelle;GO:0043232//intracellular non-membrane-bounded organelle;GO:0044446//obsolete intracellular organelle part…	GO:0003674//molecular_function;GO:0003735//structural constituent of ribosome;GO:0005198//structural molecule activity	ko03010(Ribosome)
ASPCADRAFT_204619	27276.3	31255.5	21970.8	0.702939	-0.508528	4.49538e-205	1.21808e-203	KV907495.1	1353484	1354982	-	1397	ASPCADRAFT_204619	GO:0005575;GO:0005622;GO:0005623;GO:0005737;GO:0005739;GO:0043226;GO:0043227;GO:0043229;GO:0043231;GO:0044424;GO:0044444;GO:0044464	K17893	3S6P5	Q	sp|O74180|AOX_ASPNG Alternative oxidase, mitochondrial OS=Aspergillus niger OX=5061 GN=aox1 PE=2 SV=2	OOF98914.1 hypothetical protein ASPCADRAFT_204619 [Aspergillus carbonarius ITEM 5010]	aox1	-	GO:0005737//cytoplasm;GO:0005739//mitochondrion;GO:0043226//organelle;GO:0043227//membrane-bounded organelle;GO:0043229//intracellular organelle;GO:0043231//intracellular membrane-bounded organelle;GO:0044424//obsolete intracellular part;GO:0044444//obsolete cytoplasmic part;GO:0044464//obsolete cell part;GO:0005575//cellular_component;GO:0005622//intracellular anatomical structure;GO:0005623//ob…	-	-
ASPCADRAFT_204596	1636.46	992.258	2495.4	2.51487	1.33048	1.85905e-204	5.02311e-203	KV907495.1	1260207	1261670	+	1365	ASPCADRAFT_204596	GO:0005575;GO:0005622;GO:0005623;GO:0005737;GO:0005783;GO:0005789;GO:0008150;GO:0009987;GO:0012505;GO:0016020;GO:0016021;GO:0016043;GO:0022607;GO:0030176;GO:0031224;GO:0031227;GO:0031984;GO:0034622;GO:0042175;GO:0043226;GO:0043227;GO:0043229;GO:0043231;GO:0043933;GO:0044085;GO:0044422;GO:0044424;GO:0044425;GO:0044432;GO:0044444;GO:0044446;GO:0044464;GO:0065003;GO:0070070;GO:0070071;GO:0070072;GO:…	K11866	3S973	U	sp|Q03880|PKR1_YEAST V-type ATPase assembly factor PKR1 OS=Saccharomyces cerevisiae (strain ATCC 204508 / S288c) OX=559292 GN=PKR1 PE=1 SV=1	OOF98885.1 hypothetical protein ASPCADRAFT_204596 [Aspergillus carbonarius ITEM 5010]	PKR1	GO:0070071//proton-transporting two-sector ATPase complex assembly;GO:0070072//vacuolar proton-transporting V-type ATPase complex assembly;GO:0034622//cellular protein-containing complex assembly;GO:0071840//cellular component organization or biogenesis;GO:0008150//biological_process;GO:0009987//cellular process;GO:0016043//cellular component organization;GO:0022607//cellular component assembly;G…	GO:0044422//obsolete organelle part;GO:0031984//organelle subcompartment;GO:0005737//cytoplasm;GO:0044424//obsolete intracellular part;GO:0005783//endoplasmic reticulum;GO:0044425//obsolete membrane part;GO:0042175//nuclear outer membrane-endoplasmic reticulum membrane network;GO:0005789//endoplasmic reticulum membrane;GO:0098827//endoplasmic reticulum subcompartment;GO:0044432//obsolete endoplas…	-	ko04144(Endocytosis)
ASPCADRAFT_400418	1141.91	616.509	1842.45	2.98852	1.57943	4.64548e-204	1.25166e-202	KV907513.1	307050	309660	-	2478	ASPCADRAFT_400418	-	K09241	20M1X	K	sp|A2QYD4|GAL4_ASPNC Transcription regulator galc OS=Aspergillus niger (strain ATCC MYA-4892 / CBS 513.88 / FGSC A1513) OX=425011 GN=gal4 PE=2 SV=1	OOF90999.1 hypothetical protein ASPCADRAFT_400418 [Aspergillus carbonarius ITEM 5010]	gal4	-	-	-	-
ASPCADRAFT_209742	346.305	81.5142	699.36	8.57961	3.10091	1.93416e-203	5.1967e-202	KV907505.1	598299	602015	+	3411	ASPCADRAFT_209742	GO:0006582;GO:0006725;GO:0008150;GO:0008152;GO:0009058;GO:0009987;GO:0018958;GO:0019438;GO:0019748;GO:0042438;GO:0042440;GO:0044237;GO:0044249;GO:0044550;GO:0046148;GO:0046189;GO:0071704;GO:1901360;GO:1901362;GO:1901576;GO:1901615;GO:1901617	K19791	3S722	Q	sp|Q4WZB4|ABR1_ASPFU Multicopper oxidase abr1 OS=Aspergillus fumigatus (strain ATCC MYA-4609 / CBS 101355 / FGSC A1100 / Af293) OX=330879 GN=abr1 PE=2 SV=2	OOF93124.1 multicopper oxidase [Aspergillus carbonarius ITEM 5010]	abr1	GO:0071704//organic substance metabolic process;GO:0008152//metabolic process;GO:1901360//organic cyclic compound metabolic process;GO:0009058//biosynthetic process;GO:1901362//organic cyclic compound biosynthetic process;GO:0009987//cellular process;GO:0018958//phenol-containing compound metabolic process;GO:0019438//aromatic compound biosynthetic process;GO:0019748//secondary metabolic process;…	-	-	-
ASPCADRAFT_204486	14615.1	12099.6	17969.1	1.4851	0.570563	2.51853e-203	6.74782e-202	KV907495.1	884299	887570	+	3153	ASPCADRAFT_204486	GO:0000003;GO:0000122;GO:0000228;GO:0000302;GO:0000304;GO:0000785;GO:0000790;GO:0000976;GO:0000977;GO:0000978;GO:0000981;GO:0000982;GO:0000987;GO:0000988;GO:0000989;GO:0001012;GO:0001067;GO:0001076;GO:0001077;GO:0001079;GO:0001080;GO:0001134;GO:0001135;GO:0001190;GO:0001191;GO:0001228;GO:0003006;GO:0003674;GO:0003676;GO:0003677;GO:0003682;GO:0003690;GO:0003700;GO:0005488;GO:0005515;GO:0005575;GO:…	K09043	3S7BA	K	sp|B8NNN3|AP1_ASPFN AP-1-like transcription factor yap1 OS=Aspergillus flavus (strain ATCC 200026 / FGSC A1120 / IAM 13836 / NRRL 3357 / JCM 12722 / SRRC 167) OX=332952 GN=yap1 PE=1 SV=1	OOF98756.1 hypothetical protein ASPCADRAFT_204486 [Aspergillus carbonarius ITEM 5010]	yap1	GO:0090304//nucleic acid metabolic process;GO:0071470//cellular response to osmotic stress;GO:0061404//obsolete positive regulation of transcription from RNA polymerase II promoter in response to increased salt;GO:0071472//cellular response to salt stress;GO:0061408//positive regulation of transcription from RNA polymerase II promoter in response to heat stress;GO:0071474//cellular hyperosmotic r…	GO:0090575//RNA polymerase II transcription regulator complex;GO:0032991//protein-containing complex;GO:0044422//obsolete organelle part;GO:0044424//obsolete intracellular part;GO:0044427//obsolete chromosomal part;GO:0005575//cellular_component;GO:0005622//intracellular anatomical structure;GO:0005623//obsolete cell;GO:0005634//nucleus;GO:0000228//nuclear chromosome;GO:0000785//chromatin;GO:0000…	GO:0097159//organic cyclic compound binding;GO:0140110//transcription regulator activity;GO:1901363//heterocyclic compound binding;GO:1990837//sequence-specific double-stranded DNA binding;GO:0000978//RNA polymerase II cis-regulatory region sequence-specific DNA binding;GO:0000981//DNA-binding transcription factor activity, RNA polymerase II-specific;GO:0000982//DNA-binding transcription factor a…	-
ASPCADRAFT_398055	4919.75	6094.32	3353.65	0.550292	-0.86173	3.05868e-203	8.17215e-202	KV907502.1	1262300	1263635	-	948	ASPCADRAFT_398055	GO:0000002;GO:0003674;GO:0003676;GO:0003677;GO:0005215;GO:0005342;GO:0005371;GO:0005488;GO:0005575;GO:0005622;GO:0005623;GO:0005737;GO:0005739;GO:0005740;GO:0005743;GO:0005759;GO:0006810;GO:0006811;GO:0006820;GO:0006835;GO:0006839;GO:0006842;GO:0006843;GO:0006855;GO:0006996;GO:0007005;GO:0008150;GO:0008509;GO:0008514;GO:0009295;GO:0009987;GO:0015075;GO:0015142;GO:0015291;GO:0015318;GO:0015711;GO:…	K15100	3S59X	C	sp|Q04013|YHM2_YEAST Citrate/oxoglutarate carrier protein OS=Saccharomyces cerevisiae (strain ATCC 204508 / S288c) OX=559292 GN=YHM2 PE=1 SV=1	OOF94428.1 hypothetical protein ASPCADRAFT_398055 [Aspergillus carbonarius ITEM 5010]	YHM2	GO:0006810//transport;GO:0009987//cellular process;GO:0006811//ion transport;GO:0006820//anion transport;GO:0015711//organic anion transport;GO:0015742//alpha-ketoglutarate transport;GO:0015746//citrate transport;GO:0015849//organic acid transport;GO:0034220//ion transmembrane transport;GO:0035674//tricarboxylic acid transmembrane transport;GO:0042221//response to chemical;GO:0042493//response to…	GO:0005622//intracellular anatomical structure;GO:0005623//obsolete cell;GO:0005737//cytoplasm;GO:0005739//mitochondrion;GO:0005740//mitochondrial envelope;GO:0005743//mitochondrial inner membrane;GO:0005759//mitochondrial matrix;GO:0009295//nucleoid;GO:0031967//organelle envelope;GO:0031974//membrane-enclosed lumen;GO:0031975//envelope;GO:0044444//obsolete cytoplasmic part;GO:0042645//mitochondr…	GO:0015075//ion transmembrane transporter activity;GO:0015142//tricarboxylic acid transmembrane transporter activity;GO:0015291//secondary active transmembrane transporter activity;GO:0015318//inorganic molecular entity transmembrane transporter activity;GO:0003674//molecular_function;GO:0003676//nucleic acid binding;GO:0003677//DNA binding;GO:0005215//transporter activity;GO:0046943//carboxylic …	-
ASPCADRAFT_204817	25111.8	30277.8	18223.9	0.601889	-0.73243	1.53325e-202	4.08512e-201	KV907495.1	2137817	2139407	-	1488	ASPCADRAFT_204817	GO:0000002;GO:0003674;GO:0005488;GO:0005506;GO:0005575;GO:0005622;GO:0005623;GO:0005737;GO:0005739;GO:0005829;GO:0006725;GO:0006766;GO:0006767;GO:0006772;GO:0006790;GO:0006807;GO:0006996;GO:0007005;GO:0008150;GO:0008152;GO:0008198;GO:0009058;GO:0009110;GO:0009228;GO:0009987;GO:0016043;GO:0017144;GO:0018130;GO:0018131;GO:0019438;GO:0034641;GO:0042364;GO:0042723;GO:0042724;GO:0043167;GO:0043169;GO:…	K03146	3S4T4	H	sp|Q9UUZ9|THI4_ASPOR Thiamine thiazole synthase OS=Aspergillus oryzae (strain ATCC 42149 / RIB 40) OX=510516 GN=thiA PE=3 SV=2	OOF99158.1 hypothetical protein ASPCADRAFT_204817 [Aspergillus carbonarius ITEM 5010]	thiA	GO:0006725//cellular aromatic compound metabolic process;GO:0006766//vitamin metabolic process;GO:0006767//water-soluble vitamin metabolic process;GO:0006772//thiamine metabolic process;GO:0006790//sulfur compound metabolic process;GO:0006807//nitrogen compound metabolic process;GO:0019438//aromatic compound biosynthetic process;GO:0006996//organelle organization;GO:0034641//cellular nitrogen com…	GO:0005829//cytosol;GO:0043226//organelle;GO:0043227//membrane-bounded organelle;GO:0043229//intracellular organelle;GO:0005575//cellular_component;GO:0005622//intracellular anatomical structure;GO:0005623//obsolete cell;GO:0005737//cytoplasm;GO:0005739//mitochondrion;GO:0043231//intracellular membrane-bounded organelle;GO:0044424//obsolete intracellular part;GO:0044444//obsolete cytoplasmic part…	GO:0043167//ion binding;GO:0043169//cation binding;GO:0046872//metal ion binding;GO:0046914//transition metal ion binding;GO:0003674//molecular_function;GO:0005488//binding;GO:0005506//iron ion binding;GO:0008198//ferrous iron binding	ko01240(Biosynthesis of cofactors);ko01100(Metabolic pathways);ko00730(Thiamine metabolism)
ASPCADRAFT_392462	2950.64	3806.63	1809.32	0.475307	-1.07307	4.87632e-201	1.29561e-199	KV907493.1	105725	107481	-	1455	ASPCADRAFT_392462	-	K08158	3SCQS	S	sp|B6HN82|PENM_PENRW MFS-type transporter penM OS=Penicillium rubens (strain ATCC 28089 / DSM 1075 / NRRL 1951 / Wisconsin 54-1255) OX=500485 GN=penM PE=3 SV=1	OOG00273.1 hypothetical protein ASPCADRAFT_392462 [Aspergillus carbonarius ITEM 5010]	penM	-	-	-	-
ASPCADRAFT_203625	1403.65	2033.12	564.361	0.277583	-1.84901	5.09211e-200	1.3492e-198	KV907494.1	1639136	1640455	+	1035	ASPCADRAFT_203625	-	-	-	-	-	OOF99801.1 hypothetical protein ASPCADRAFT_203625 [Aspergillus carbonarius ITEM 5010]	-	-	-	-	-
ASPCADRAFT_209687	2122.64	1276.45	3250.89	2.54683	1.3487	6.17408e-200	1.63136e-198	KV907505.1	397303	400120	+	2420	ASPCADRAFT_209687	-	-	3QXIR	-	-	OOF93053.1 hypothetical protein ASPCADRAFT_209687 [Aspergillus carbonarius ITEM 5010]	-	-	-	-	-
ASPCADRAFT_207991	5632.68	6913.02	3925.57	0.567851	-0.816414	8.77327e-200	2.31174e-198	KV907500.1	1572210	1573588	+	748	ASPCADRAFT_207991	GO:0002181;GO:0003674;GO:0003735;GO:0005198;GO:0005575;GO:0005622;GO:0005623;GO:0005737;GO:0005829;GO:0005840;GO:0006412;GO:0006518;GO:0006807;GO:0008150;GO:0008152;GO:0009058;GO:0009059;GO:0009987;GO:0010467;GO:0015935;GO:0019538;GO:0022626;GO:0022627;GO:0032991;GO:0034641;GO:0034645;GO:0043043;GO:0043170;GO:0043226;GO:0043228;GO:0043229;GO:0043232;GO:0043603;GO:0043604;GO:0044237;GO:0044238;GO:…	K02957	3S8KD	J	sp|Q7RV75|RS22_NEUCR Small ribosomal subunit protein uS8 OS=Neurospora crassa (strain ATCC 24698 / 74-OR23-1A / CBS 708.71 / DSM 1257 / FGSC 987) OX=367110 GN=crp-27 PE=1 SV=1	OOF95514.1 hypothetical protein ASPCADRAFT_207991 [Aspergillus carbonarius ITEM 5010]	crp-27	GO:0006412//translation;GO:0006518//peptide metabolic process;GO:0006807//nitrogen compound metabolic process;GO:0008150//biological_process;GO:0008152//metabolic process;GO:0009058//biosynthetic process;GO:0009059//macromolecule biosynthetic process;GO:0009987//cellular process;GO:0010467//gene expression;GO:0043603//cellular amide metabolic process;GO:0043604//amide biosynthetic process;GO:0044…	GO:0005840//ribosome;GO:0043228//non-membrane-bounded organelle;GO:0043229//intracellular organelle;GO:0043232//intracellular non-membrane-bounded organelle;GO:1990904//ribonucleoprotein complex;GO:0005575//cellular_component;GO:0005622//intracellular anatomical structure;GO:0005623//obsolete cell;GO:0005737//cytoplasm;GO:0005829//cytosol;GO:0015935//small ribosomal subunit;GO:0022626//cytosolic …	GO:0003674//molecular_function;GO:0003735//structural constituent of ribosome;GO:0005198//structural molecule activity	ko03010(Ribosome)
ASPCADRAFT_212444	760.06	286.701	1391.2	4.85246	2.27872	3.07416e-199	8.07811e-198	KV907696.1	334	2512	-	2179	ASPCADRAFT_212444	GO:0000003;GO:0000905;GO:0001896;GO:0003006;GO:0003674;GO:0003700;GO:0005575;GO:0005622;GO:0005623;GO:0005634;GO:0006355;GO:0006357;GO:0006725;GO:0006950;GO:0007275;GO:0008150;GO:0008152;GO:0008219;GO:0009058;GO:0009403;GO:0009404;GO:0009605;GO:0009889;GO:0009987;GO:0009991;GO:0010468;GO:0010556;GO:0010720;GO:0010913;GO:0012501;GO:0018130;GO:0019219;GO:0019222;GO:0019438;GO:0019748;GO:0019954;GO:…	K09465	3S7F6	K	sp|A2QA83|BRLA_ASPNC C2H2 type master regulator of conidiophore development brlA OS=Aspergillus niger (strain ATCC MYA-4892 / CBS 513.88 / FGSC A1513) OX=425011 GN=brlA PE=3 SV=1	OOF89839.1 hypothetical protein ASPCADRAFT_212444 [Aspergillus carbonarius ITEM 5010]	brlA	GO:0006355//regulation of transcription, DNA-templated;GO:0006357//regulation of transcription by RNA polymerase II;GO:0006725//cellular aromatic compound metabolic process;GO:0006950//response to stress;GO:0007275//multicellular organism development;GO:0008150//biological_process;GO:0012501//programmed cell death;GO:0008152//metabolic process;GO:0018130//heterocycle biosynthetic process;GO:00082…	GO:0005634//nucleus;GO:0043227//membrane-bounded organelle;GO:0043229//intracellular organelle;GO:0043231//intracellular membrane-bounded organelle;GO:0005575//cellular_component;GO:0005622//intracellular anatomical structure;GO:0005623//obsolete cell;GO:0044424//obsolete intracellular part;GO:0044464//obsolete cell part;GO:0043226//organelle	GO:0003674//molecular_function;GO:0003700//DNA-binding transcription factor activity;GO:0140110//transcription regulator activity	-
ASPCADRAFT_40910	446.573	758.811	30.2548	0.0398714	-4.6485	2.32973e-197	6.10517e-196	KV907494.1	201562	202594	+	912	ASPCADRAFT_40910	-	K05531	3S4ID	S	-	OOF99378.1 hypothetical protein ASPCADRAFT_40910 [Aspergillus carbonarius ITEM 5010]	-	-	-	-	ko01100(Metabolic pathways);ko00513(Various types of N-glycan biosynthesis)
ASPCADRAFT_205734	4474.2	3342.87	5982.65	1.78968	0.8397	3.90914e-196	1.02161e-194	KV907497.1	185004	187970	-	2652	ASPCADRAFT_205734	GO:0005575;GO:0005622;GO:0005623;GO:0005737;GO:0005739;GO:0005886;GO:0008150;GO:0009987;GO:0016020;GO:0016043;GO:0022607;GO:0032126;GO:0043226;GO:0043227;GO:0043229;GO:0043231;GO:0044085;GO:0044424;GO:0044425;GO:0044444;GO:0044464;GO:0045121;GO:0070941;GO:0071840;GO:0071944;GO:0098589;GO:0098805;GO:0098857	-	3S2XR	S	-	OOF96979.1 hypothetical protein ASPCADRAFT_205734 [Aspergillus carbonarius ITEM 5010]	-	GO:0044085//cellular component biogenesis;GO:0008150//biological_process;GO:0009987//cellular process;GO:0016043//cellular component organization;GO:0022607//cellular component assembly;GO:0070941//eisosome assembly;GO:0071840//cellular component organization or biogenesis	GO:0098589//membrane;GO:0005737//cytoplasm;GO:0098805//membrane;GO:0044424//obsolete intracellular part;GO:0005739//mitochondrion;GO:0098857//membrane microdomain;GO:0044425//obsolete membrane part;GO:0005886//plasma membrane;GO:0016020//membrane;GO:0044444//obsolete cytoplasmic part;GO:0044464//obsolete cell part;GO:0032126//eisosome;GO:0045121//membrane raft;GO:0043226//organelle;GO:0043227//me…	-	-
ASPCADRAFT_37752	2092.94	1012.86	3533.04	3.48818	1.80248	1.56269e-195	4.07279e-194	KV907493.1	989148	991047	-	1563	ASPCADRAFT_37752	GO:0000302;GO:0001306;GO:0001315;GO:0003674;GO:0003824;GO:0004096;GO:0004601;GO:0005488;GO:0005575;GO:0005618;GO:0005622;GO:0005623;GO:0005737;GO:0005739;GO:0005759;GO:0005777;GO:0005782;GO:0006950;GO:0006979;GO:0007154;GO:0007568;GO:0007571;GO:0008150;GO:0008152;GO:0009056;GO:0009267;GO:0009277;GO:0009405;GO:0009605;GO:0009636;GO:0009987;GO:0009991;GO:0010035;GO:0016209;GO:0016491;GO:0016684;GO:…	K03781	3S8EZ	P	sp|P55306|CATA_SCHPO Catalase OS=Schizosaccharomyces pombe (strain 972 / ATCC 24843) OX=284812 GN=cta1 PE=1 SV=1	OOG00561.1 hypothetical protein ASPCADRAFT_37752 [Aspergillus carbonarius ITEM 5010]	cta1	GO:0009636//response to toxic substance;GO:0009987//cellular process;GO:0006950//response to stress;GO:0009991//response to extracellular stimulus;GO:0006979//response to oxidative stress;GO:0010035//response to inorganic substance;GO:0034599//cellular response to oxidative stress;GO:0016999//antibiotic metabolic process;GO:0034614//cellular response to reactive oxygen species;GO:0017001//antibio…	GO:0005618//cell wall;GO:0005622//intracellular anatomical structure;GO:0005623//obsolete cell;GO:0005737//cytoplasm;GO:0005739//mitochondrion;GO:0005759//mitochondrial matrix;GO:0005777//peroxisome;GO:0005782//peroxisomal matrix;GO:0042579//microbody;GO:0044422//obsolete organelle part;GO:0044424//obsolete intracellular part;GO:0044429//obsolete mitochondrial part;GO:0044438//obsolete microbody …	GO:0016209//antioxidant activity;GO:0016491//oxidoreductase activity;GO:0016684//oxidoreductase activity, acting on peroxide as acceptor;GO:0003674//molecular_function;GO:0003824//catalytic activity;GO:0004096//catalase activity;GO:0004601//peroxidase activity;GO:0005488//binding;GO:0097159//organic cyclic compound binding;GO:1901363//heterocyclic compound binding;GO:0020037//heme binding;GO:0046…	ko04213(Longevity regulating pathway);ko04146(Peroxisome);ko04011(MAPK signaling pathway);ko01200(Carbon metabolism);ko01110(Biosynthesis of secondary metabolites);ko01100(Metabolic pathways);ko00630(Glyoxylate and dicarboxylate metabolism);ko00380(Tryptophan metabolism)
ASPCADRAFT_205395	1758.03	1053.22	2697.78	2.56146	1.35697	1.61612e-195	4.20058e-194	KV907496.1	1499709	1502766	+	3058	ASPCADRAFT_205395	-	-	3S7G4	-	-	OOF98126.1 hypothetical protein ASPCADRAFT_205395 [Aspergillus carbonarius ITEM 5010]	-	-	-	-	-
ASPCADRAFT_210342	360.671	94.147	716.036	7.60551	2.92705	3.93181e-195	1.01918e-193	KV907507.1	724736	725805	+	1070	ASPCADRAFT_210342	-	K02510	3QQJ4	S	-	OOF92499.1 hypothetical protein ASPCADRAFT_210342 [Aspergillus carbonarius ITEM 5010]	-	-	-	-	ko01100(Metabolic pathways);ko00350(Tyrosine metabolism)
ASPCADRAFT_203662	10062.5	11901.8	7610.09	0.639407	-0.645195	5.89269e-195	1.52334e-193	KV907494.1	1745929	1747912	+	1306	ASPCADRAFT_203662	GO:0000228;GO:0000785;GO:0000790;GO:0001192;GO:0001195;GO:0003674;GO:0003676;GO:0003677;GO:0003682;GO:0005488;GO:0005575;GO:0005622;GO:0005623;GO:0005634;GO:0005694;GO:0006139;GO:0006259;GO:0006281;GO:0006298;GO:0006323;GO:0006325;GO:0006333;GO:0006334;GO:0006338;GO:0006351;GO:0006352;GO:0006354;GO:0006355;GO:0006357;GO:0006366;GO:0006367;GO:0006383;GO:0006384;GO:0006385;GO:0006725;GO:0006807;GO:…	K27246	3S9F2	K	sp|Q4WY33|NHP6_ASPFU Non-histone chromosomal protein 6 OS=Aspergillus fumigatus (strain ATCC MYA-4609 / CBS 101355 / FGSC A1100 / Af293) OX=330879 GN=nhp6 PE=3 SV=1	OOF99838.1 hypothetical protein ASPCADRAFT_203662 [Aspergillus carbonarius ITEM 5010]	nhp6	GO:0050896//response to stimulus;GO:0051123//RNA polymerase II preinitiation complex assembly;GO:0051171//regulation of nitrogen compound metabolic process;GO:0051173//positive regulation of nitrogen compound metabolic process;GO:0051252//regulation of RNA metabolic process;GO:0051254//positive regulation of RNA metabolic process;GO:0051276//chromosome organization;GO:0090304//nucleic acid metabo…	GO:0005575//cellular_component;GO:0005622//intracellular anatomical structure;GO:0005623//obsolete cell;GO:0005634//nucleus;GO:0005694//chromosome;GO:0000228//nuclear chromosome;GO:0000785//chromatin;GO:0000790//chromatin;GO:0043226//organelle;GO:0044422//obsolete organelle part;GO:0044424//obsolete intracellular part;GO:0044427//obsolete chromosomal part;GO:0044464//obsolete cell part;GO:0044428…	GO:0097159//organic cyclic compound binding;GO:1901363//heterocyclic compound binding;GO:0005488//binding;GO:0003674//molecular_function;GO:0003676//nucleic acid binding;GO:0003677//DNA binding;GO:0003682//chromatin binding;GO:0044877//protein-containing complex binding;GO:0008301//DNA binding, bending;GO:0031491//nucleosome binding;GO:0043565//sequence-specific DNA binding	-
ASPCADRAFT_508637	266.03	45.9238	559.504	12.1833	3.60683	6.4877e-195	1.67264e-193	KV907504.1	705587	708135	-	2333	ASPCADRAFT_508637	-	K01953	3SC87	E	sp|B6HLP8|CHYD_PENRW Amidase chyE OS=Penicillium rubens (strain ATCC 28089 / DSM 1075 / NRRL 1951 / Wisconsin 54-1255) OX=500485 GN=chyD PE=3 SV=1	OOF93512.1 hypothetical protein ASPCADRAFT_508637 [Aspergillus carbonarius ITEM 5010]	chyD	-	-	-	ko01230(Biosynthesis of amino acids);ko01110(Biosynthesis of secondary metabolites);ko01100(Metabolic pathways);ko00250(Alanine, aspartate and glutamate metabolism)
ASPCADRAFT_202401	8243.95	6461.15	10621	1.64383	0.717058	1.30914e-194	3.3661e-193	KV907493.1	966184	968112	+	1875	ASPCADRAFT_202401	GO:0000226;GO:0003674;GO:0005488;GO:0005515;GO:0005575;GO:0005622;GO:0005623;GO:0005634;GO:0006508;GO:0006511;GO:0006807;GO:0006950;GO:0006996;GO:0007010;GO:0007017;GO:0007049;GO:0008150;GO:0008152;GO:0009056;GO:0009057;GO:0009892;GO:0009894;GO:0009895;GO:0009987;GO:0010033;GO:0010243;GO:0010498;GO:0010605;GO:0016043;GO:0019222;GO:0019538;GO:0019941;GO:0022402;GO:0022607;GO:0030163;GO:0030433;GO:…	K04523	3S826	O	sp|Q10169|DSK2_SCHPO Deubiquitination-protection protein dph1 OS=Schizosaccharomyces pombe (strain 972 / ATCC 24843) OX=284812 GN=dph1 PE=4 SV=1	OOG00554.1 hypothetical protein ASPCADRAFT_202401 [Aspergillus carbonarius ITEM 5010]	dph1	GO:0006511//ubiquitin-dependent protein catabolic process;GO:0006807//nitrogen compound metabolic process;GO:0006950//response to stress;GO:0006996//organelle organization;GO:0007010//cytoskeleton organization;GO:0007017//microtubule-based process;GO:0007049//cell cycle;GO:0019222//regulation of metabolic process;GO:0008150//biological_process;GO:0019538//protein metabolic process;GO:0008152//met…	GO:0043227//membrane-bounded organelle;GO:0043229//intracellular organelle;GO:0043231//intracellular membrane-bounded organelle;GO:0005575//cellular_component;GO:0005622//intracellular anatomical structure;GO:0005623//obsolete cell;GO:0005634//nucleus;GO:0044424//obsolete intracellular part;GO:0043226//organelle;GO:0044464//obsolete cell part	GO:0030674//protein-macromolecule adaptor activity;GO:0003674//molecular_function;GO:0005488//binding;GO:0005515//protein binding;GO:0060090//molecular adaptor activity;GO:0031593//polyubiquitin modification-dependent protein binding;GO:0140030//modification-dependent protein binding	ko04141(Protein processing in endoplasmic reticulum)
ASPCADRAFT_206067	2322.37	3051.36	1350.38	0.442551	-1.17608	5.29074e-194	1.35673e-192	KV907497.1	991110	995981	-	4533	ASPCADRAFT_206067	GO:0003674;GO:0003824;GO:0006807;GO:0008150;GO:0008152;GO:0009039;GO:0009056;GO:0009987;GO:0016787;GO:0016810;GO:0016811;GO:0019627;GO:0034641;GO:0043419;GO:0043603;GO:0043605;GO:0044237;GO:0044248;GO:0044270;GO:0044281;GO:0044282;GO:0071704;GO:0071941;GO:1901564;GO:1901565;GO:1901575	K01427	3S54B	F	sp|Q6A3P9|UREA_ASPFU Urease OS=Aspergillus fumigatus (strain ATCC MYA-4609 / CBS 101355 / FGSC A1100 / Af293) OX=330879 GN=ure1 PE=2 SV=2	OOF97247.1 hypothetical protein ASPCADRAFT_206067 [Aspergillus carbonarius ITEM 5010]	ure1	GO:1901575//organic substance catabolic process;GO:0044237//cellular metabolic process;GO:0008150//biological_process;GO:0044248//cellular catabolic process;GO:0008152//metabolic process;GO:0044270//cellular nitrogen compound catabolic process;GO:0009056//catabolic process;GO:0009987//cellular process;GO:0044281//small molecule metabolic process;GO:0044282//small molecule catabolic process;GO:001…	-	GO:0009039//urease activity;GO:0016787//hydrolase activity;GO:0016810//hydrolase activity, acting on carbon-nitrogen (but not peptide) bonds;GO:0016811//hydrolase activity, acting on carbon-nitrogen (but not peptide) bonds, in linear amides;GO:0003674//molecular_function;GO:0003824//catalytic activity	ko01100(Metabolic pathways);ko00791(Atrazine degradation);ko00230(Purine metabolism);ko00220(Arginine biosynthesis)
ASPCADRAFT_206825	3778.81	2761.22	5135.6	1.8599	0.895228	2.95304e-193	7.55235e-192	KV907498.1	1428991	1434020	-	4495	ASPCADRAFT_206825	GO:0000956;GO:0001067;GO:0001068;GO:0001069;GO:0003674;GO:0003676;GO:0003723;GO:0003727;GO:0003729;GO:0005488;GO:0005575;GO:0005622;GO:0005623;GO:0005634;GO:0005737;GO:0006139;GO:0006351;GO:0006353;GO:0006366;GO:0006369;GO:0006396;GO:0006397;GO:0006399;GO:0006401;GO:0006402;GO:0006725;GO:0006807;GO:0008033;GO:0008143;GO:0008150;GO:0008152;GO:0009056;GO:0009057;GO:0009058;GO:0009059;GO:0009892;GO:…	K15561	3S6VX	A	sp|Q10145|YAS9_SCHPO Uncharacterized RNA-binding protein C3H8.09c OS=Schizosaccharomyces pombe (strain 972 / ATCC 24843) OX=284812 GN=SPAC3H8.09c PE=4 SV=1	OOF96641.1 hypothetical protein ASPCADRAFT_206825 [Aspergillus carbonarius ITEM 5010]	SPAC3H8.09c	GO:0006139//nucleobase-containing compound metabolic process;GO:0008150//biological_process;GO:0006351//transcription, DNA-templated;GO:0008152//metabolic process;GO:0006353//DNA-templated transcription, termination;GO:0009056//catabolic process;GO:0006366//transcription by RNA polymerase II;GO:0009057//macromolecule catabolic process;GO:0009058//biosynthetic process;GO:0009059//macromolecule bio…	GO:0005575//cellular_component;GO:0005622//intracellular anatomical structure;GO:0005623//obsolete cell;GO:0005634//nucleus;GO:0005737//cytoplasm;GO:0032991//protein-containing complex;GO:0043226//organelle;GO:0043227//membrane-bounded organelle;GO:0043229//intracellular organelle;GO:0043231//intracellular membrane-bounded organelle;GO:0035649//Nrd1 complex;GO:0044424//obsolete intracellular part…	GO:0005488//binding;GO:0001067//transcription regulatory region nucleic acid binding;GO:0001068//transcription regulatory region RNA binding;GO:0001069//regulatory region RNA binding;GO:0003674//molecular_function;GO:0003676//nucleic acid binding;GO:0003723//RNA binding;GO:0003727//single-stranded RNA binding;GO:0003729//mRNA binding;GO:0070717//poly-purine tract binding;GO:0097159//organic cycli…	-
ASPCADRAFT_207422	2295.68	3019.38	1330.73	0.44073	-1.18203	5.97401e-193	1.52377e-191	KV907499.1	1403739	1405285	+	1547	ASPCADRAFT_207422	-	-	3SFDN	S	sp|O60024|ALL4_ASPFU Allergen Asp f 4 OS=Aspergillus fumigatus (strain ATCC MYA-4609 / CBS 101355 / FGSC A1100 / Af293) OX=330879 GN=AFUA_2G03830 PE=1 SV=2	OOF96068.1 hypothetical protein ASPCADRAFT_207422 [Aspergillus carbonarius ITEM 5010]	AFUA_2G03830	-	-	-	-
ASPCADRAFT_45818	7754.79	9282.8	5717.44	0.615918	-0.699191	1.18358e-192	3.01088e-191	KV907497.1	332956	333653	+	339	ASPCADRAFT_45818	GO:0002181;GO:0003674;GO:0003676;GO:0003723;GO:0003729;GO:0003735;GO:0005198;GO:0005488;GO:0005575;GO:0005622;GO:0005623;GO:0005737;GO:0005829;GO:0005840;GO:0006403;GO:0006405;GO:0006407;GO:0006412;GO:0006518;GO:0006611;GO:0006807;GO:0006810;GO:0006886;GO:0006913;GO:0006996;GO:0008104;GO:0008150;GO:0008152;GO:0009058;GO:0009059;GO:0009987;GO:0010467;GO:0015031;GO:0015833;GO:0015931;GO:0015935;GO:…	K02976	3S8VE	J	sp|P21772|RS26_NEUCR Small ribosomal subunit protein eS26 OS=Neurospora crassa (strain ATCC 24698 / 74-OR23-1A / CBS 708.71 / DSM 1257 / FGSC 987) OX=367110 GN=rps-26 PE=1 SV=2	OOF97027.1 hypothetical protein ASPCADRAFT_45818, partial [Aspergillus carbonarius ITEM 5010]	rps-26	GO:0006403//RNA localization;GO:0006405//RNA export from nucleus;GO:0009059//macromolecule biosynthetic process;GO:0006407//rRNA export from nucleus;GO:0009987//cellular process;GO:0006412//translation;GO:0010467//gene expression;GO:0006518//peptide metabolic process;GO:0015031//protein transport;GO:0015833//peptide transport;GO:0015931//nucleobase-containing compound transport;GO:0034645//cellul…	GO:0005622//intracellular anatomical structure;GO:0005623//obsolete cell;GO:0005737//cytoplasm;GO:0005829//cytosol;GO:0005840//ribosome;GO:0015935//small ribosomal subunit;GO:0043226//organelle;GO:0044391//ribosomal subunit;GO:0043228//non-membrane-bounded organelle;GO:0044422//obsolete organelle part;GO:0043229//intracellular organelle;GO:0044424//obsolete intracellular part;GO:0043232//intracel…	GO:0003674//molecular_function;GO:0003676//nucleic acid binding;GO:0003723//RNA binding;GO:0003729//mRNA binding;GO:0003735//structural constituent of ribosome;GO:0005198//structural molecule activity;GO:0005488//binding;GO:0097159//organic cyclic compound binding;GO:1901363//heterocyclic compound binding	ko03010(Ribosome)
ASPCADRAFT_208890	4663.29	5766.58	3192.23	0.553574	-0.853151	1.3617e-192	3.45482e-191	KV907502.1	1104016	1106684	-	2552	ASPCADRAFT_208890	GO:0003674;GO:0003824;GO:0004014;GO:0005575;GO:0005622;GO:0005623;GO:0005634;GO:0005737;GO:0005829;GO:0006082;GO:0006575;GO:0006576;GO:0006595;GO:0006596;GO:0006597;GO:0006732;GO:0006766;GO:0006767;GO:0006807;GO:0008150;GO:0008152;GO:0008215;GO:0008216;GO:0008295;GO:0009058;GO:0009108;GO:0009110;GO:0009308;GO:0009309;GO:0009987;GO:0015939;GO:0015940;GO:0016053;GO:0016829;GO:0016830;GO:0016831;GO:…	K01611	3S47Q	T	sp|Q9P7E3|DCAM_SCHPO S-adenosylmethionine decarboxylase proenzyme OS=Schizosaccharomyces pombe (strain 972 / ATCC 24843) OX=284812 GN=spe2 PE=2 SV=1	OOF94375.1 hypothetical protein ASPCADRAFT_208890 [Aspergillus carbonarius ITEM 5010]	spe2	GO:0006082//organic acid metabolic process;GO:0006575//cellular modified amino acid metabolic process;GO:0006576//cellular biogenic amine metabolic process;GO:0006595//polyamine metabolic process;GO:0006596//polyamine biosynthetic process;GO:0006597//spermine biosynthetic process;GO:0006732//obsolete coenzyme metabolic process;GO:0009987//cellular process;GO:0006766//vitamin metabolic process;GO:…	GO:0044424//obsolete intracellular part;GO:0044444//obsolete cytoplasmic part;GO:0044464//obsolete cell part;GO:0005575//cellular_component;GO:0005622//intracellular anatomical structure;GO:0005623//obsolete cell;GO:0005634//nucleus;GO:0005737//cytoplasm;GO:0005829//cytosol;GO:0043226//organelle;GO:0043227//membrane-bounded organelle;GO:0043229//intracellular organelle;GO:0043231//intracellular m…	GO:0016829//lyase activity;GO:0016830//carbon-carbon lyase activity;GO:0016831//carboxy-lyase activity;GO:0003674//molecular_function;GO:0003824//catalytic activity;GO:0004014//adenosylmethionine decarboxylase activity	ko01100(Metabolic pathways);ko00330(Arginine and proline metabolism);ko00270(Cysteine and methionine metabolism)
ASPCADRAFT_18568	1090.66	561.059	1796.8	3.20252	1.67921	8.7496e-192	2.21402e-190	KV907503.1	1191953	1193201	+	1074	ASPCADRAFT_18568	GO:0000272;GO:0003674;GO:0003824;GO:0005575;GO:0005576;GO:0005975;GO:0005976;GO:0008150;GO:0008152;GO:0009056;GO:0009057;GO:0009987;GO:0010393;GO:0016052;GO:0016829;GO:0016835;GO:0016837;GO:0017144;GO:0042737;GO:0043170;GO:0044237;GO:0044238;GO:0044248;GO:0045488;GO:0045490;GO:0047490;GO:0071704;GO:1901575	K01732	3S8CB	G	sp|A2QFN7|PELB_ASPNC Probable pectin lyase B OS=Aspergillus niger (strain ATCC MYA-4892 / CBS 513.88 / FGSC A1513) OX=425011 GN=pelB PE=3 SV=1	OOF94024.1 polysaccharide lyase family 1 protein, partial [Aspergillus carbonarius ITEM 5010]	pelB	GO:0071704//organic substance metabolic process;GO:0017144//xenobiotic metabolic process;GO:1901575//organic substance catabolic process;GO:0042737//xenobiotic catabolic process;GO:0005975//carbohydrate metabolic process;GO:0005976//polysaccharide metabolic process;GO:0008150//biological_process;GO:0008152//metabolic process;GO:0009056//catabolic process;GO:0043170//macromolecule metabolic proces…	GO:0005575//cellular_component;GO:0005576//extracellular region	GO:0047490//pectin lyase activity;GO:0016837//carbon-oxygen lyase activity, acting on polysaccharides;GO:0016829//lyase activity;GO:0003674//molecular_function;GO:0016835//carbon-oxygen lyase activity;GO:0003824//catalytic activity	-
ASPCADRAFT_51541	5406.6	6716.01	3660.72	0.545074	-0.875476	1.44516e-191	3.64723e-190	KV907502.1	908385	909696	+	1119	ASPCADRAFT_51541	GO:0002181;GO:0003674;GO:0003676;GO:0003723;GO:0003735;GO:0005198;GO:0005488;GO:0005575;GO:0005622;GO:0005623;GO:0005737;GO:0005829;GO:0005840;GO:0006412;GO:0006518;GO:0006807;GO:0008150;GO:0008152;GO:0009058;GO:0009059;GO:0009987;GO:0010467;GO:0015934;GO:0019538;GO:0022625;GO:0022626;GO:0032991;GO:0034641;GO:0034645;GO:0043043;GO:0043170;GO:0043226;GO:0043228;GO:0043229;GO:0043232;GO:0043603;GO:…	K02930	3S41Z	J	sp|P35679|RL4A_SCHPO Large ribosomal subunit protein uL4A OS=Schizosaccharomyces pombe (strain 972 / ATCC 24843) OX=284812 GN=rpl402 PE=1 SV=2	OOF94313.1 hypothetical protein ASPCADRAFT_51541 [Aspergillus carbonarius ITEM 5010]	rpl402	GO:0006412//translation;GO:0006518//peptide metabolic process;GO:0006807//nitrogen compound metabolic process;GO:0043043//peptide biosynthetic process;GO:0008150//biological_process;GO:0043170//macromolecule metabolic process;GO:0008152//metabolic process;GO:0009058//biosynthetic process;GO:0043603//cellular amide metabolic process;GO:0043604//amide biosynthetic process;GO:0071704//organic substa…	GO:0005623//obsolete cell;GO:0005737//cytoplasm;GO:0005829//cytosol;GO:0005840//ribosome;GO:0043226//organelle;GO:0043228//non-membrane-bounded organelle;GO:0043229//intracellular organelle;GO:0043232//intracellular non-membrane-bounded organelle;GO:0044464//obsolete cell part;GO:1990904//ribonucleoprotein complex;GO:0005575//cellular_component;GO:0005622//intracellular anatomical structure;GO:00…	GO:0097159//organic cyclic compound binding;GO:1901363//heterocyclic compound binding;GO:0003674//molecular_function;GO:0003676//nucleic acid binding;GO:0003723//RNA binding;GO:0003735//structural constituent of ribosome;GO:0005198//structural molecule activity;GO:0005488//binding	ko03010(Ribosome)
ASPCADRAFT_37825	6373.11	7743.29	4546.21	0.587116	-0.768282	1.018e-190	2.56242e-189	KV907493.1	832974	835240	+	1239	ASPCADRAFT_37825	GO:0003674;GO:0003824;GO:0005575;GO:0005622;GO:0005623;GO:0005737;GO:0005739;GO:0006082;GO:0006107;GO:0008150;GO:0008152;GO:0009636;GO:0009987;GO:0016787;GO:0016810;GO:0016811;GO:0019752;GO:0042221;GO:0043226;GO:0043227;GO:0043229;GO:0043231;GO:0043436;GO:0043648;GO:0044237;GO:0044281;GO:0044424;GO:0044444;GO:0044464;GO:0050152;GO:0050896;GO:0051716;GO:0070887;GO:0071704;GO:0097237;GO:0098754;GO:…	K13566	3S86J	E	sp|Q10166|YAUB_SCHPO Hydrolase C26A3.11 OS=Schizosaccharomyces pombe (strain 972 / ATCC 24843) OX=284812 GN=SPAC26A3.11 PE=3 SV=1	OOG00514.1 hypothetical protein ASPCADRAFT_37825 [Aspergillus carbonarius ITEM 5010]	SPAC26A3.11	GO:0097237//cellular response to toxic substance;GO:0044281//small molecule metabolic process;GO:0019752//carboxylic acid metabolic process;GO:0098754//detoxification;GO:0042221//response to chemical;GO:1990748//cellular detoxification;GO:0006082//organic acid metabolic process;GO:0006107//oxaloacetate metabolic process;GO:0008150//biological_process;GO:0008152//metabolic process;GO:0009636//resp…	GO:0005622//intracellular anatomical structure;GO:0044424//obsolete intracellular part;GO:0005623//obsolete cell;GO:0044444//obsolete cytoplasmic part;GO:0043226//organelle;GO:0005737//cytoplasm;GO:0044464//obsolete cell part;GO:0005739//mitochondrion;GO:0043227//membrane-bounded organelle;GO:0043229//intracellular organelle;GO:0043231//intracellular membrane-bounded organelle;GO:0005575//cellula…	GO:0050152//omega-amidase activity;GO:0016787//hydrolase activity;GO:0003674//molecular_function;GO:0016810//hydrolase activity, acting on carbon-nitrogen (but not peptide) bonds;GO:0003824//catalytic activity;GO:0016811//hydrolase activity, acting on carbon-nitrogen (but not peptide) bonds, in linear amides	ko01100(Metabolic pathways);ko00250(Alanine, aspartate and glutamate metabolism)
ASPCADRAFT_204617	4458.46	5526.61	3034.25	0.549027	-0.865052	6.5032e-190	1.63263e-188	KV907495.1	1350660	1353117	-	2458	ASPCADRAFT_204617	-	-	3S8FJ	-	-	OOF98913.1 hypothetical protein ASPCADRAFT_204617 [Aspergillus carbonarius ITEM 5010]	-	-	-	-	-
ASPCADRAFT_205818	7142.96	8577.68	5230.01	0.609723	-0.713775	6.24864e-189	1.56461e-187	KV907497.1	318447	319727	-	866	ASPCADRAFT_205818	GO:0001932;GO:0001934;GO:0002181;GO:0002182;GO:0003674;GO:0003735;GO:0005198;GO:0005575;GO:0005622;GO:0005623;GO:0005737;GO:0005829;GO:0005840;GO:0006412;GO:0006414;GO:0006518;GO:0006807;GO:0008047;GO:0008150;GO:0008152;GO:0009058;GO:0009059;GO:0009893;GO:0009987;GO:0010467;GO:0010562;GO:0010604;GO:0015934;GO:0019207;GO:0019209;GO:0019220;GO:0019222;GO:0019538;GO:0019887;GO:0022625;GO:0022626;GO:…	K02942	20HTR	J	sp|Q9HGV0|RLA1_ASPFU Large ribosomal subunit protein P1 OS=Aspergillus fumigatus (strain ATCC MYA-4609 / CBS 101355 / FGSC A1100 / Af293) OX=330879 GN=AFUA_1G06830 PE=3 SV=1	OOF97022.1 hypothetical protein ASPCADRAFT_205818 [Aspergillus carbonarius ITEM 5010]	AFUA_1G06830	GO:0006412//translation;GO:0006414//translational elongation;GO:0006518//peptide metabolic process;GO:0006807//nitrogen compound metabolic process;GO:0019220//regulation of phosphate metabolic process;GO:0019222//regulation of metabolic process;GO:0008150//biological_process;GO:0019538//protein metabolic process;GO:0042325//regulation of phosphorylation;GO:0042327//positive regulation of phosphor…	GO:0005623//obsolete cell;GO:0005737//cytoplasm;GO:0005829//cytosol;GO:0005840//ribosome;GO:0022625//cytosolic large ribosomal subunit;GO:0022626//cytosolic ribosome;GO:0043226//organelle;GO:0043228//non-membrane-bounded organelle;GO:0044422//obsolete organelle part;GO:0043229//intracellular organelle;GO:0044424//obsolete intracellular part;GO:0043232//intracellular non-membrane-bounded organelle…	GO:0019209//kinase activator activity;GO:0008047//enzyme activator activity;GO:0019887//protein kinase regulator activity;GO:0030234//enzyme regulator activity;GO:0030295//protein kinase activator activity;GO:0003674//molecular_function;GO:0003735//structural constituent of ribosome;GO:0005198//structural molecule activity;GO:0098772//molecular function regulator;GO:0019207//kinase regulator acti…	ko03010(Ribosome)
ASPCADRAFT_206410	1005.58	531.535	1637.63	3.08095	1.62337	9.67854e-189	2.41711e-187	KV907497.1	2258654	2259661	+	847	ASPCADRAFT_206410	-	K12479	20C9Y	Q	sp|A0A2V5GSC6|PYVD_ASPV1 Hydrolase pyvD OS=Aspergillus violaceofuscus (strain CBS 115571) OX=1450538 GN=pyvD PE=3 SV=1	OOF97637.1 hypothetical protein ASPCADRAFT_206410 [Aspergillus carbonarius ITEM 5010]	pyvD	-	-	-	ko04144(Endocytosis);ko04138(Autophagy)
ASPCADRAFT_153452	6578.01	7935.2	4768.42	0.60092	-0.734756	1.5757e-188	3.92488e-187	KV907508.1	354736	357356	+	2570	ASPCADRAFT_153452	GO:0000054;GO:0000056;GO:0000166;GO:0003674;GO:0003824;GO:0005488;GO:0005524;GO:0005575;GO:0005622;GO:0005623;GO:0005634;GO:0005737;GO:0006403;GO:0006405;GO:0006611;GO:0006810;GO:0006886;GO:0006913;GO:0008104;GO:0008144;GO:0008150;GO:0015031;GO:0015833;GO:0015931;GO:0016462;GO:0016787;GO:0016817;GO:0016818;GO:0016887;GO:0017076;GO:0017111;GO:0022613;GO:0030554;GO:0030684;GO:0030687;GO:0031503;GO:…	K06185	3S2WZ	S	sp|P40024|ARB1_YEAST ABC transporter ATP-binding protein ARB1 OS=Saccharomyces cerevisiae (strain ATCC 204508 / S288c) OX=559292 GN=ARB1 PE=1 SV=1	OOF92121.1 hypothetical protein ASPCADRAFT_153452 [Aspergillus carbonarius ITEM 5010]	ARB1	GO:0006403//RNA localization;GO:0006405//RNA export from nucleus;GO:0006611//protein export from nucleus;GO:0006810//transport;GO:0006886//intracellular protein transport;GO:0006913//nucleocytoplasmic transport;GO:0022613//ribonucleoprotein complex biogenesis;GO:0008104//protein localization;GO:0031503//protein-containing complex localization;GO:0044085//cellular component biogenesis;GO:0000054//…	GO:0005623//obsolete cell;GO:0005634//nucleus;GO:0005737//cytoplasm;GO:0030684//preribosome;GO:0030687//preribosome, large subunit precursor;GO:0043226//organelle;GO:0043227//membrane-bounded organelle;GO:0043229//intracellular organelle;GO:0043231//intracellular membrane-bounded organelle;GO:0044424//obsolete intracellular part;GO:0044464//obsolete cell part;GO:0005575//cellular_component;GO:000…	GO:0017076//purine nucleotide binding;GO:0017111//nucleoside-triphosphatase activity;GO:0030554//adenyl nucleotide binding;GO:0043168//anion binding;GO:0032553//ribonucleotide binding;GO:0032555//purine ribonucleotide binding;GO:0032559//adenyl ribonucleotide binding;GO:0000166//nucleotide binding;GO:0003674//molecular_function;GO:0003824//catalytic activity;GO:0005488//binding;GO:0005524//ATP bi…	-
ASPCADRAFT_138948	405.596	123.531	781.683	6.32781	2.66171	1.96437e-188	4.88031e-187	KV907494.1	2115175	2119476	+	4302	ASPCADRAFT_138948	-	K17686	3S870	P	sp|A3AWA4|HMA5_ORYSJ Copper-transporting ATPase HMA5 OS=Oryza sativa subsp. japonica OX=39947 GN=HMA5 PE=2 SV=1	OOF99959.1 hypothetical protein ASPCADRAFT_138948 [Aspergillus carbonarius ITEM 5010]	HMA5	-	-	-	-
ASPCADRAFT_518954	556.005	218.589	1005.89	4.60174	2.20218	2.21361e-188	5.48528e-187	KV907514.1	112079	114887	-	2412	ASPCADRAFT_518954	-	K01061	3S6JC	G	-	OOF90781.1 hypothetical protein ASPCADRAFT_518954 [Aspergillus carbonarius ITEM 5010]	-	-	-	-	ko01100(Metabolic pathways)
ASPCADRAFT_203576	1444.63	866.295	2215.74	2.55772	1.35486	4.35513e-188	1.0764e-186	KV907494.1	1524774	1528331	+	3392	ASPCADRAFT_203576	-	K00521	3S2TY	PQ	sp|P36033|FRE2_YEAST Ferric/cupric reductase transmembrane component 2 OS=Saccharomyces cerevisiae (strain ATCC 204508 / S288c) OX=559292 GN=FRE2 PE=1 SV=1	OOF99774.1 hypothetical protein ASPCADRAFT_203576 [Aspergillus carbonarius ITEM 5010]	FRE2	-	-	-	-
ASPCADRAFT_135489	1217.66	1710.49	560.545	0.327709	-1.60951	1.43831e-187	3.54573e-186	KV907608.1	1	7619	-	6817	ASPCADRAFT_135489	-	K00667	3S5TG	Q	sp|Q2TXF0|ORYA_ASPOR Fatty acid synthase subunit alpha OS=Aspergillus oryzae (strain ATCC 42149 / RIB 40) OX=510516 GN=oryfasA PE=3 SV=1	OOF90043.1 hypothetical protein ASPCADRAFT_135489 [Aspergillus carbonarius ITEM 5010]	oryfasA	-	-	-	ko01212(Fatty acid metabolism);ko01100(Metabolic pathways);ko00061(Fatty acid biosynthesis)
ASPCADRAFT_130786	800.331	1184.49	288.123	0.243247	-2.0395	2.93662e-186	7.22077e-185	KV907500.1	873605	876127	+	2232	ASPCADRAFT_130786	-	K14950	3QWSD	-	sp|P9WEU1|SAT4_EMENI SAT4 family membrane protein OS=Emericella nidulans (strain FGSC A4 / ATCC 38163 / CBS 112.46 / NRRL 194 / M139) OX=227321 GN=AN4452-1 PE=3 SV=1	OOF95299.1 hypothetical protein ASPCADRAFT_130786 [Aspergillus carbonarius ITEM 5010]	AN4452-1	-	-	-	-
ASPCADRAFT_211923	1634.84	2426.96	578.693	0.238444	-2.06828	3.12119e-186	7.65491e-185	KV907516.1	107655	108935	+	1281	ASPCADRAFT_211923	-	K01184	-	-	sp|P0CU55|PGLR2_ASPNG Endopolygalacturonase II OS=Aspergillus niger OX=5061 PE=1 SV=1	OOF90609.1 glycoside hydrolase family 28 protein [Aspergillus carbonarius ITEM 5010]	-	-	-	-	ko01100(Metabolic pathways);ko00040(Pentose and glucuronate interconversions)
ASPCADRAFT_38076	11082.9	12993.7	8535.12	0.656868	-0.606325	1.28778e-185	3.15028e-184	KV907493.1	3062634	3064429	-	1677	ASPCADRAFT_38076	GO:0001302;GO:0003674;GO:0003824;GO:0004368;GO:0005575;GO:0005622;GO:0005623;GO:0005737;GO:0005739;GO:0005740;GO:0005741;GO:0005975;GO:0006066;GO:0006071;GO:0006072;GO:0006116;GO:0006139;GO:0006725;GO:0006732;GO:0006733;GO:0006734;GO:0006753;GO:0006793;GO:0006796;GO:0006807;GO:0007568;GO:0007569;GO:0008150;GO:0008152;GO:0009117;GO:0009331;GO:0009987;GO:0016020;GO:0016021;GO:0016491;GO:0016614;GO:…	K00111	3S7BH	C	sp|A6QLU1|GPDM_BOVIN Glycerol-3-phosphate dehydrogenase, mitochondrial OS=Bos taurus OX=9913 GN=GPD2 PE=2 SV=1	OOG01217.1 hypothetical protein ASPCADRAFT_38076, partial [Aspergillus carbonarius ITEM 5010]	GPD2	GO:0005975//carbohydrate metabolic process;GO:0006066//alcohol metabolic process;GO:0006071//glycerol metabolic process;GO:0006072//glycerol-3-phosphate metabolic process;GO:0006116//NADH oxidation;GO:0009117//nucleotide metabolic process;GO:0006139//nucleobase-containing compound metabolic process;GO:0006725//cellular aromatic compound metabolic process;GO:0009987//cellular process;GO:0006732//o…	GO:0005740//mitochondrial envelope;GO:0005741//mitochondrial outer membrane;GO:0009331//glycerol-3-phosphate dehydrogenase complex;GO:0016020//membrane;GO:0016021//integral component of membrane;GO:0031966//mitochondrial membrane;GO:0031967//organelle envelope;GO:0031968//organelle outer membrane;GO:0031975//envelope;GO:0032592//integral component of mitochondrial membrane;GO:0032991//protein-con…	GO:0016491//oxidoreductase activity;GO:0016614//oxidoreductase activity, acting on CH-OH group of donors;GO:0016901//oxidoreductase activity, acting on the CH-OH group of donors, quinone or similar compound as acceptor;GO:0003674//molecular_function;GO:0003824//catalytic activity;GO:0004368//glycerol-3-phosphate dehydrogenase (quinone) activity	ko01110(Biosynthesis of secondary metabolites);ko00564(Glycerophospholipid metabolism)
ASPCADRAFT_206542	16023.3	13455.1	19447.5	1.44536	0.531429	2.41624e-185	5.89574e-184	KV907498.1	462376	463841	-	1258	ASPCADRAFT_206542	-	K00993	3S99T	-	-	OOF96349.1 hypothetical protein ASPCADRAFT_206542 [Aspergillus carbonarius ITEM 5010]	-	-	-	-	ko01110(Biosynthesis of secondary metabolites);ko01100(Metabolic pathways);ko00565(Ether lipid metabolism);ko00564(Glycerophospholipid metabolism);ko00440(Phosphonate and phosphinate metabolism)
ASPCADRAFT_50066	348.384	92.9386	688.978	7.41326	2.89011	2.78942e-185	6.78902e-184	KV907500.1	1815217	1816502	+	1152	ASPCADRAFT_50066	-	K18280	20CYZ	S	sp|A2QBF0|AUND_ASPNC O-methyltransferase aunD OS=Aspergillus niger (strain ATCC MYA-4892 / CBS 513.88 / FGSC A1513) OX=425011 GN=aunD PE=3 SV=2	OOF95609.1 hypothetical protein ASPCADRAFT_50066 [Aspergillus carbonarius ITEM 5010]	aunD	-	-	-	ko01110(Biosynthesis of secondary metabolites);ko01100(Metabolic pathways);ko00404(Staurosporine biosynthesis)
ASPCADRAFT_203630	578.044	235.264	1035.08	4.39968	2.1374	9.28822e-185	2.25487e-183	KV907494.1	1654197	1656150	-	1497	ASPCADRAFT_203630	GO:0003674;GO:0003824;GO:0004553;GO:0004568;GO:0005488;GO:0005575;GO:0005576;GO:0005622;GO:0005623;GO:0005737;GO:0006022;GO:0006026;GO:0006030;GO:0006032;GO:0006040;GO:0006807;GO:0008061;GO:0008144;GO:0008150;GO:0008152;GO:0009056;GO:0009057;GO:0009653;GO:0009987;GO:0016787;GO:0016798;GO:0017144;GO:0030154;GO:0030435;GO:0032502;GO:0042737;GO:0043170;GO:0043934;GO:0044237;GO:0044248;GO:0044424;GO:…	K01183	3S4ET	G	sp|G5EAZ3|CHIB1_EMENI Endochitinase B OS=Emericella nidulans (strain FGSC A4 / ATCC 38163 / CBS 112.46 / NRRL 194 / M139) OX=227321 GN=chiB PE=1 SV=1	OOF99807.1 glycoside hydrolase family 18 protein [Aspergillus carbonarius ITEM 5010]	chiB	GO:0006022//aminoglycan metabolic process;GO:0006026//aminoglycan catabolic process;GO:0006030//chitin metabolic process;GO:0006032//chitin catabolic process;GO:0006040//amino sugar metabolic process;GO:0006807//nitrogen compound metabolic process;GO:0032502//developmental process;GO:0042737//xenobiotic catabolic process;GO:0043170//macromolecule metabolic process;GO:0008150//biological_process;G…	GO:0005737//cytoplasm;GO:0044424//obsolete intracellular part;GO:0044464//obsolete cell part;GO:0005575//cellular_component;GO:0005576//extracellular region;GO:0005622//intracellular anatomical structure;GO:0005623//obsolete cell	GO:0008061//chitin binding;GO:0008144//obsolete drug binding;GO:0003674//molecular_function;GO:0003824//catalytic activity;GO:0004553//hydrolase activity, hydrolyzing O-glycosyl compounds;GO:0004568//chitinase activity;GO:0005488//binding;GO:0016787//hydrolase activity;GO:0016798//hydrolase activity, acting on glycosyl bonds;GO:0097367//carbohydrate derivative binding	ko01100(Metabolic pathways);ko00520(Amino sugar and nucleotide sugar metabolism)
ASPCADRAFT_208205	40072.8	46112.2	32020.2	0.694398	-0.526165	1.18083e-184	2.85941e-183	KV907501.1	300532	305964	+	5171	ASPCADRAFT_208205	-	K06123	3S7X6	S	sp|Q0VCN1|NMRL1_BOVIN NmrA-like family domain-containing protein 1 OS=Bos taurus OX=9913 GN=NMRAL1 PE=2 SV=1	OOF94539.1 hypothetical protein ASPCADRAFT_208205 [Aspergillus carbonarius ITEM 5010]	NMRAL1	-	-	-	ko01100(Metabolic pathways);ko00565(Ether lipid metabolism);ko00564(Glycerophospholipid metabolism)
ASPCADRAFT_211194	1789.01	2566.32	752.592	0.293257	-1.76976	1.60396e-184	3.87421e-183	KV907511.1	344611	346218	-	1477	ASPCADRAFT_211194	GO:0000054;GO:0002181;GO:0002182;GO:0003674;GO:0005488;GO:0005515;GO:0005575;GO:0005622;GO:0005623;GO:0005634;GO:0005730;GO:0005737;GO:0005739;GO:0005840;GO:0005844;GO:0006139;GO:0006364;GO:0006396;GO:0006403;GO:0006405;GO:0006412;GO:0006414;GO:0006450;GO:0006452;GO:0006457;GO:0006458;GO:0006518;GO:0006611;GO:0006725;GO:0006807;GO:0006810;GO:0006886;GO:0006913;GO:0008104;GO:0008150;GO:0008152;GO:…	K09522	3S6IT	O	sp|Q9Y7I8|ZUO1_SCHPO Zuotin OS=Schizosaccharomyces pombe (strain 972 / ATCC 24843) OX=284812 GN=zuo1 PE=1 SV=2	OOF91363.1 hypothetical protein ASPCADRAFT_211194 [Aspergillus carbonarius ITEM 5010]	zuo1	GO:0071166//ribonucleoprotein complex localization;GO:0071426//obsolete ribonucleoprotein complex export from nucleus;GO:0071428//obsolete rRNA-containing ribonucleoprotein complex export from nucleus;GO:0071702//organic substance transport;GO:0071704//organic substance metabolic process;GO:0071705//nitrogen compound transport;GO:0071840//cellular component organization or biogenesis;GO:0090304//…	GO:0005634//nucleus;GO:0005730//nucleolus;GO:0005737//cytoplasm;GO:0005739//mitochondrion;GO:0005840//ribosome;GO:0005844//polysome;GO:0031974//membrane-enclosed lumen;GO:0031981//nuclear lumen;GO:0032991//protein-containing complex;GO:0043229//intracellular organelle;GO:0043231//intracellular membrane-bounded organelle;GO:0043232//intracellular non-membrane-bounded organelle;GO:0043233//organell…	GO:0003674//molecular_function;GO:0005488//binding;GO:0005515//protein binding;GO:0051082//unfolded protein binding;GO:0030544//Hsp70 protein binding;GO:0031072//heat shock protein binding;GO:0043021//ribonucleoprotein complex binding;GO:0043022//ribosome binding;GO:0044877//protein-containing complex binding	-
ASPCADRAFT_511526	372.622	107.005	726.778	6.79199	2.76384	1.83608e-184	4.4237e-183	KV907493.1	976237	980609	+	3721	ASPCADRAFT_511526	-	K01501	3S42P	G	sp|A1DJ58|BGALE_NEOFI Probable beta-galactosidase E OS=Neosartorya fischeri (strain ATCC 1020 / DSM 3700 / CBS 544.65 / FGSC A1164 / JCM 1740 / NRRL 181 / WB 181) OX=331117 GN=lacE PE=3 SV=1	OOG00557.1 glycoside hydrolase family 35 protein [Aspergillus carbonarius ITEM 5010]	lacE	-	-	-	ko01100(Metabolic pathways);ko00910(Nitrogen metabolism);ko00460(Cyanoamino acid metabolism);ko00380(Tryptophan metabolism)
ASPCADRAFT_9723	3694.2	4631.47	2444.51	0.527805	-0.921923	3.91566e-184	9.41038e-183	KV907511.1	235405	236099	+	345	ASPCADRAFT_9723	GO:0000413;GO:0003674;GO:0003755;GO:0003824;GO:0005488;GO:0005527;GO:0005528;GO:0005575;GO:0005622;GO:0005623;GO:0005634;GO:0005737;GO:0005829;GO:0006457;GO:0006464;GO:0006807;GO:0007154;GO:0007165;GO:0008144;GO:0008150;GO:0008152;GO:0009987;GO:0016853;GO:0016859;GO:0018193;GO:0018208;GO:0019538;GO:0023052;GO:0031929;GO:0035556;GO:0036211;GO:0043170;GO:0043226;GO:0043227;GO:0043229;GO:0043231;GO:…	K09568	20TA1	O	sp|Q4WLV6|FKB1A_ASPFU FK506-binding protein 1A OS=Aspergillus fumigatus (strain ATCC MYA-4609 / CBS 101355 / FGSC A1100 / Af293) OX=330879 GN=fpr1A PE=1 SV=1	OOF91325.1 hypothetical protein ASPCADRAFT_9723 [Aspergillus carbonarius ITEM 5010]	fpr1A	GO:0006457//protein folding;GO:0006464//cellular protein modification process;GO:0006807//nitrogen compound metabolic process;GO:0035556//intracellular signal transduction;GO:0007154//cell communication;GO:0036211//protein modification process;GO:0007165//signal transduction;GO:0043170//macromolecule metabolic process;GO:0065007//biological regulation;GO:0043412//macromolecule modification;GO:007…	GO:0005623//obsolete cell;GO:0005634//nucleus;GO:0005737//cytoplasm;GO:0005829//cytosol;GO:0043226//organelle;GO:0043227//membrane-bounded organelle;GO:0043229//intracellular organelle;GO:0043231//intracellular membrane-bounded organelle;GO:0005575//cellular_component;GO:0005622//intracellular anatomical structure;GO:0044424//obsolete intracellular part;GO:0044444//obsolete cytoplasmic part;GO:00…	GO:0008144//obsolete drug binding;GO:0097159//organic cyclic compound binding;GO:0140096//catalytic activity, acting on a protein;GO:1901363//heterocyclic compound binding;GO:0003674//molecular_function;GO:0003755//peptidyl-prolyl cis-trans isomerase activity;GO:0003824//catalytic activity;GO:0005488//binding;GO:0005527//macrolide binding;GO:0005528//FK506 binding;GO:0016853//isomerase activity;G…	-
ASPCADRAFT_514922	3166.21	4035.2	2007.57	0.497514	-1.00719	1.60324e-183	3.84337e-182	KV907498.1	1545301	1546778	+	1363	ASPCADRAFT_514922	GO:0000139;GO:0000248;GO:0003674;GO:0003824;GO:0005488;GO:0005506;GO:0005575;GO:0005622;GO:0005623;GO:0005737;GO:0005783;GO:0005788;GO:0005789;GO:0005794;GO:0006066;GO:0006629;GO:0006694;GO:0006696;GO:0008150;GO:0008152;GO:0008202;GO:0008204;GO:0008610;GO:0009058;GO:0009987;GO:0012505;GO:0016020;GO:0016021;GO:0016125;GO:0016126;GO:0016128;GO:0016129;GO:0016491;GO:0016705;GO:0016717;GO:0030176;GO:…	K00227	KOG0872	I	sp|Q4WIX5|ERG3B_ASPFU Delta(7)-sterol 5(6)-desaturase erg3B OS=Aspergillus fumigatus (strain ATCC MYA-4609 / CBS 101355 / FGSC A1100 / Af293) OX=330879 GN=erg3B PE=3 SV=1	OOF96675.1 hypothetical protein ASPCADRAFT_514922 [Aspergillus carbonarius ITEM 5010]	erg3B	GO:0006066//alcohol metabolic process;GO:0006629//lipid metabolic process;GO:0016126//sterol biosynthetic process;GO:0006694//steroid biosynthetic process;GO:0016128//phytosteroid metabolic process;GO:0006696//ergosterol biosynthetic process;GO:0016129//phytosteroid biosynthetic process;GO:0008150//biological_process;GO:0044107//cellular alcohol metabolic process;GO:0044108//cellular alcohol bios…	GO:0005737//cytoplasm;GO:0005783//endoplasmic reticulum;GO:0005788//endoplasmic reticulum lumen;GO:0005789//endoplasmic reticulum membrane;GO:0005794//Golgi apparatus;GO:0030176//integral component of endoplasmic reticulum membrane;GO:0031090//organelle membrane;GO:0031224//intrinsic component of membrane;GO:0031227//intrinsic component of endoplasmic reticulum membrane;GO:0000139//Golgi membrane…	GO:0016491//oxidoreductase activity;GO:0016705//oxidoreductase activity, acting on paired donors, with incorporation or reduction of molecular oxygen;GO:0016717//oxidoreductase activity, acting on paired donors, with oxidation of a pair of donors resulting in the reduction of molecular oxygen to two molecules of water;GO:0000248//C-5 sterol desaturase activity;GO:0070704//sterol desaturase activi…	ko01110(Biosynthesis of secondary metabolites);ko01100(Metabolic pathways);ko00100(Steroid biosynthesis)
ASPCADRAFT_153828	3063.45	4012.48	1798.07	0.448119	-1.15805	3.58686e-183	8.57708e-182	KV907508.1	836032	837734	-	1141	ASPCADRAFT_153828	-	K13989	3S8ZM	S	sp|Q9D8K3|DERL3_MOUSE Derlin-3 OS=Mus musculus OX=10090 GN=Derl3 PE=1 SV=1	OOF92259.1 hypothetical protein ASPCADRAFT_153828 [Aspergillus carbonarius ITEM 5010]	Derl3	-	-	-	ko04141(Protein processing in endoplasmic reticulum)
ASPCADRAFT_209581	897.223	1326.66	324.638	0.244703	-2.0309	7.79872e-183	1.86022e-181	KV907504.1	1077331	1080887	+	3387	ASPCADRAFT_209581	-	K16261	3S3GP	E	sp|P18696|PUTX_EMENI Proline-specific permease OS=Emericella nidulans (strain FGSC A4 / ATCC 38163 / CBS 112.46 / NRRL 194 / M139) OX=227321 GN=prnB PE=2 SV=2	OOF93649.1 hypothetical protein ASPCADRAFT_209581 [Aspergillus carbonarius ITEM 5010]	prnB	-	-	-	-
ASPCADRAFT_209602	334071	296734	383854	1.29359	0.371386	2.14225e-182	5.09718e-181	KV907505.1	88283	90150	-	1716	ASPCADRAFT_209602	-	-	3S99B	S	-	OOF92945.1 hypothetical protein ASPCADRAFT_209602 [Aspergillus carbonarius ITEM 5010]	-	-	-	-	-
ASPCADRAFT_203289	20408.2	17348.2	24488.2	1.41157	0.497302	9.2891e-182	2.20472e-180	KV907494.1	656159	659978	+	3820	ASPCADRAFT_203289	-	K07189	3S7Z9	OT	sp|Q9VVY3|GBS76_DROME Glycogen-binding subunit 76A OS=Drosophila melanogaster OX=7227 GN=Gbs-76A PE=1 SV=1	OOF99508.1 carbohydrate-binding module family 21 protein [Aspergillus carbonarius ITEM 5010]	Gbs-76A	-	-	-	-
ASPCADRAFT_205366	7799.33	9289.1	5812.98	0.625786	-0.67626	3.94462e-181	9.33918e-180	KV907496.1	1440838	1443095	-	1910	ASPCADRAFT_205366	-	K14264	3S7D4	E	sp|E9L7A5|PAT_PETHY Bifunctional aspartate aminotransferase and glutamate/aspartate-prephenate aminotransferase OS=Petunia hybrida OX=4102 GN=PPA-AT PE=1 SV=1	OOF98109.1 hypothetical protein ASPCADRAFT_205366 [Aspergillus carbonarius ITEM 5010]	PPA-AT	-	-	-	ko01100(Metabolic pathways);ko00380(Tryptophan metabolism)
ASPCADRAFT_44886	1922.47	1258.57	2807.66	2.23083	1.15758	5.65642e-181	1.33589e-179	KV907497.1	1848844	1851352	+	2274	ASPCADRAFT_44886	-	-	3S6TI	I	sp|O15228|GNPAT_HUMAN Dihydroxyacetone phosphate acyltransferase OS=Homo sapiens OX=9606 GN=GNPAT PE=1 SV=1	OOF97497.1 hypothetical protein ASPCADRAFT_44886 [Aspergillus carbonarius ITEM 5010]	GNPAT	-	-	-	-
ASPCADRAFT_211201	1451.71	886.678	2205.08	2.4869	1.31435	9.94193e-180	2.34223e-178	KV907511.1	370964	372229	-	1266	ASPCADRAFT_211201	-	-	3S9KN	-	-	OOF91375.1 hypothetical protein ASPCADRAFT_211201 [Aspergillus carbonarius ITEM 5010]	-	-	-	-	-
ASPCADRAFT_136039	1832.7	2444.64	1016.78	0.415922	-1.26561	1.43243e-179	3.36638e-178	KV907493.1	487741	502274	-	14479	ASPCADRAFT_136039	GO:0006082;GO:0006518;GO:0006807;GO:0006873;GO:0006875;GO:0006879;GO:0006950;GO:0007154;GO:0008150;GO:0008152;GO:0009058;GO:0009237;GO:0009267;GO:0009605;GO:0009987;GO:0009991;GO:0010106;GO:0019184;GO:0019290;GO:0019539;GO:0019725;GO:0019748;GO:0030003;GO:0031168;GO:0031169;GO:0031170;GO:0031171;GO:0031667;GO:0031668;GO:0031669;GO:0033212;GO:0033554;GO:0034641;GO:0042592;GO:0042594;GO:0043043;GO:…	K22148	3S825	Q	sp|Q4WR82|SIDC_ASPFU Nonribosomal peptide synthetase sidC OS=Aspergillus fumigatus (strain ATCC MYA-4609 / CBS 101355 / FGSC A1100 / Af293) OX=330879 GN=NRPS2 PE=2 SV=1	OOG00407.1 hypothetical protein ASPCADRAFT_136039 [Aspergillus carbonarius ITEM 5010]	NRPS2	GO:0008152//metabolic process;GO:0009058//biosynthetic process;GO:0009237//siderophore metabolic process;GO:0009267//cellular response to starvation;GO:0009605//response to external stimulus;GO:0009987//cellular process;GO:0009991//response to extracellular stimulus;GO:0031669//cellular response to nutrient levels;GO:0010106//cellular response to iron ion starvation;GO:0033212//iron import into c…	-	-	-
ASPCADRAFT_409883	775.914	376.95	1307.86	3.46959	1.79477	2.61836e-179	6.13838e-178	KV907514.1	478578	479285	+	615	ASPCADRAFT_409883	-	-	-	-	-	OOF90901.1 hypothetical protein ASPCADRAFT_409883 [Aspergillus carbonarius ITEM 5010]	-	-	-	-	-
ASPCADRAFT_135514	1133.38	1594.61	518.412	0.325104	-1.62103	6.47881e-178	1.51516e-176	KV907616.1	6104	8193	+	1998	ASPCADRAFT_135514	-	K08157	3QN9P	S	sp|B6HIC2|PAAT_PENRW MFS-rype transporter paaT OS=Penicillium rubens (strain ATCC 28089 / DSM 1075 / NRRL 1951 / Wisconsin 54-1255) OX=500485 GN=paaT PE=3 SV=1	OOF90019.1 hypothetical protein ASPCADRAFT_135514 [Aspergillus carbonarius ITEM 5010]	paaT	-	-	-	-
ASPCADRAFT_204807	1869.35	2484.45	1049.21	0.422312	-1.24362	1.10179e-176	2.5704e-175	KV907495.1	2125502	2127063	+	1562	ASPCADRAFT_204807	-	-	3S5R5	O	sp|Q09788|ASL1_SCHPO Alkali-sensitive linkage protein 1 OS=Schizosaccharomyces pombe (strain 972 / ATCC 24843) OX=284812 GN=asl1 PE=1 SV=1	OOF99155.1 glycoside hydrolase family 128 protein [Aspergillus carbonarius ITEM 5010]	asl1	-	-	-	-
ASPCADRAFT_130199	3325.05	4190.35	2171.31	0.518168	-0.948507	2.92744e-176	6.81289e-175	KV907499.1	743344	745928	+	2389	ASPCADRAFT_130199	GO:0002181;GO:0002183;GO:0003674;GO:0003676;GO:0003723;GO:0003743;GO:0005488;GO:0005575;GO:0005618;GO:0005622;GO:0005623;GO:0005737;GO:0005852;GO:0006412;GO:0006413;GO:0006518;GO:0006807;GO:0008135;GO:0008150;GO:0008152;GO:0009058;GO:0009059;GO:0009277;GO:0009847;GO:0009987;GO:0010467;GO:0010494;GO:0016282;GO:0019538;GO:0030312;GO:0032502;GO:0032991;GO:0033290;GO:0034641;GO:0034645;GO:0035690;GO:…	K03253	3S5PF	J	sp|A2Q908|EIF3B_ASPNC Eukaryotic translation initiation factor 3 subunit B OS=Aspergillus niger (strain ATCC MYA-4892 / CBS 513.88 / FGSC A1513) OX=425011 GN=prt1 PE=3 SV=1	OOF95868.1 hypothetical protein ASPCADRAFT_130199 [Aspergillus carbonarius ITEM 5010]	prt1	GO:0006412//translation;GO:0006413//translational initiation;GO:0006518//peptide metabolic process;GO:0006807//nitrogen compound metabolic process;GO:0032502//developmental process;GO:0008150//biological_process;GO:0034641//cellular nitrogen compound metabolic process;GO:0034645//cellular macromolecule biosynthetic process;GO:0035690//cellular response to xenobiotic stimulus;GO:0044237//cellular …	GO:0005622//intracellular anatomical structure;GO:0005623//obsolete cell;GO:0005737//cytoplasm;GO:0005852//eukaryotic translation initiation factor 3 complex;GO:0030312//external encapsulating structure;GO:0032991//protein-containing complex;GO:0033290//eukaryotic 48S preinitiation complex;GO:0035770//ribonucleoprotein granule;GO:0036464//cytoplasmic ribonucleoprotein granule;GO:0044424//obsolete…	GO:0008135//translation factor activity, RNA binding;GO:0003674//molecular_function;GO:0003676//nucleic acid binding;GO:0003723//RNA binding;GO:0003743//translation initiation factor activity;GO:0005488//binding;GO:0097159//organic cyclic compound binding;GO:1901363//heterocyclic compound binding	-
ASPCADRAFT_168631	7458.94	9118.03	5246.81	0.575432	-0.797282	5.29563e-176	1.22944e-174	KV907499.1	781834	786903	-	4939	ASPCADRAFT_168631	GO:0000272;GO:0003674;GO:0003824;GO:0004133;GO:0004134;GO:0004135;GO:0004553;GO:0005575;GO:0005622;GO:0005623;GO:0005737;GO:0005739;GO:0005975;GO:0005976;GO:0005977;GO:0005980;GO:0006073;GO:0006091;GO:0006112;GO:0008150;GO:0008152;GO:0009056;GO:0009057;GO:0009251;GO:0009987;GO:0015926;GO:0015980;GO:0016052;GO:0016740;GO:0016757;GO:0016758;GO:0016787;GO:0016798;GO:0043170;GO:0043226;GO:0043227;GO:…	K01196	3S5EE	G	sp|Q06625|GDE_YEAST Glycogen debranching enzyme OS=Saccharomyces cerevisiae (strain ATCC 204508 / S288c) OX=559292 GN=GDB1 PE=1 SV=1	OOF95879.1 glycoside hydrolase family 133 protein [Aspergillus carbonarius ITEM 5010]	GDB1	GO:0005975//carbohydrate metabolic process;GO:0005976//polysaccharide metabolic process;GO:0005977//glycogen metabolic process;GO:0005980//glycogen catabolic process;GO:0006073//cellular glucan metabolic process;GO:0006091//generation of precursor metabolites and energy;GO:0006112//energy reserve metabolic process;GO:0043170//macromolecule metabolic process;GO:0055114//obsolete oxidation-reductio…	GO:0005623//obsolete cell;GO:0005737//cytoplasm;GO:0005739//mitochondrion;GO:0043226//organelle;GO:0043227//membrane-bounded organelle;GO:0044464//obsolete cell part;GO:0043229//intracellular organelle;GO:0043231//intracellular membrane-bounded organelle;GO:0005575//cellular_component;GO:0005622//intracellular anatomical structure;GO:0044424//obsolete intracellular part;GO:0044444//obsolete cytop…	GO:0016757//glycosyltransferase activity;GO:0016758//hexosyltransferase activity;GO:0016787//hydrolase activity;GO:0016798//hydrolase activity, acting on glycosyl bonds;GO:0090599//alpha-glucosidase activity;GO:0003674//molecular_function;GO:0003824//catalytic activity;GO:0004133//glycogen debranching enzyme activity;GO:0004134//4-alpha-glucanotransferase activity;GO:0004135//amylo-alpha-1,6-gluc…	ko01110(Biosynthesis of secondary metabolites);ko01100(Metabolic pathways);ko00500(Starch and sucrose metabolism)
ASPCADRAFT_202860	4111.59	5092.39	2803.86	0.550599	-0.860927	8.57316e-176	1.98553e-174	KV907493.1	2421268	2426853	-	5533	ASPCADRAFT_202860	GO:0000166;GO:0000322;GO:0000323;GO:0000324;GO:0000329;GO:0003674;GO:0003824;GO:0005215;GO:0005388;GO:0005488;GO:0005509;GO:0005524;GO:0005575;GO:0005622;GO:0005623;GO:0005737;GO:0005773;GO:0005774;GO:0005886;GO:0005887;GO:0006810;GO:0006811;GO:0006812;GO:0006816;GO:0006873;GO:0006874;GO:0006875;GO:0008144;GO:0008150;GO:0008324;GO:0009987;GO:0015075;GO:0015085;GO:0015318;GO:0015399;GO:0015405;GO:…	K01537	3S7U8	P	sp|Q9HDW7|ATC2_SCHPO Calcium-transporting ATPase 2 OS=Schizosaccharomyces pombe (strain 972 / ATCC 24843) OX=284812 GN=pmc1 PE=3 SV=1	OOG01005.1 hypothetical protein ASPCADRAFT_202860 [Aspergillus carbonarius ITEM 5010]	pmc1	GO:0090662//transmembrane transport;GO:0098655//cation transmembrane transport;GO:0098660//inorganic ion transmembrane transport;GO:0098662//inorganic cation transmembrane transport;GO:0098771//inorganic ion homeostasis;GO:0009987//cellular process;GO:0030001//metal ion transport;GO:0030003//cellular cation homeostasis;GO:0048878//chemical homeostasis;GO:0050801//ion homeostasis;GO:0051179//local…	GO:0098588//bounding membrane of organelle;GO:0098805//membrane;GO:0098852//lytic vacuole membrane;GO:0005575//cellular_component;GO:0005622//intracellular anatomical structure;GO:0005623//obsolete cell;GO:0005737//cytoplasm;GO:0005773//vacuole;GO:0005774//vacuolar membrane;GO:0005886//plasma membrane;GO:0016020//membrane;GO:0016021//integral component of membrane;GO:0031090//organelle membrane;G…	GO:0097159//organic cyclic compound binding;GO:0097367//carbohydrate derivative binding;GO:0005488//binding;GO:0005509//calcium ion binding;GO:0005524//ATP binding;GO:0008324//cation transmembrane transporter activity;GO:0015075//ion transmembrane transporter activity;GO:0015085//calcium ion transmembrane transporter activity;GO:0015318//inorganic molecular entity transmembrane transporter activi…	-
ASPCADRAFT_396339	344.082	96.5427	674.134	6.98275	2.8038	8.93086e-176	2.06337e-174	KV907498.1	2024177	2025140	-	915	ASPCADRAFT_396339	-	-	3SF3M	E	-	OOF96838.1 hypothetical protein ASPCADRAFT_396339 [Aspergillus carbonarius ITEM 5010]	-	-	-	-	-
ASPCADRAFT_517498	366.712	66.1608	767.447	11.5997	3.53602	2.18463e-175	5.03518e-174	KV907506.1	194544	197073	-	2222	ASPCADRAFT_517498	-	K17646	3QQ5Z	E	sp|A0A2V5GRB0|PYVF_ASPV1 Dehydrogenase pyvF OS=Aspergillus violaceofuscus (strain CBS 115571) OX=1450538 GN=pyvF PE=3 SV=1	OOF92657.1 GMC oxidoreductase [Aspergillus carbonarius ITEM 5010]	pyvF	-	-	-	ko01110(Biosynthesis of secondary metabolites);ko01100(Metabolic pathways);ko00254(Aflatoxin biosynthesis)
ASPCADRAFT_204466	2243.56	1528.69	3196.72	2.09115	1.0643	5.42572e-175	1.24752e-173	KV907495.1	703177	709038	+	5862	ASPCADRAFT_204466	-	-	3QWQF	-	-	OOF98697.1 hypothetical protein ASPCADRAFT_204466 [Aspergillus carbonarius ITEM 5010]	-	-	-	-	-
ASPCADRAFT_211061	522.863	206.409	944.802	4.57733	2.19451	2.57585e-174	5.9084e-173	KV907510.1	685935	687203	+	1080	ASPCADRAFT_211061	-	K00326	3S8DJ	C	sp|Q4WJW8|MCR1_ASPFU NADH-cytochrome b5 reductase 2 OS=Aspergillus fumigatus (strain ATCC MYA-4609 / CBS 101355 / FGSC A1100 / Af293) OX=330879 GN=mcr1 PE=3 SV=1	OOF91699.1 hypothetical protein ASPCADRAFT_211061 [Aspergillus carbonarius ITEM 5010]	mcr1	-	-	-	ko00520(Amino sugar and nucleotide sugar metabolism)
ASPCADRAFT_211090	6533.53	7837.09	4795.46	0.611893	-0.708648	3.0093e-174	6.88611e-173	KV907511.1	40649	43886	+	3143	ASPCADRAFT_211090	GO:0000003;GO:0000173;GO:0000188;GO:0000746;GO:0000747;GO:0001932;GO:0001933;GO:0003674;GO:0003824;GO:0004721;GO:0004725;GO:0005575;GO:0005622;GO:0005623;GO:0005634;GO:0005737;GO:0006355;GO:0006464;GO:0006469;GO:0006470;GO:0006793;GO:0006796;GO:0006807;GO:0006950;GO:0006970;GO:0007154;GO:0007165;GO:0007231;GO:0007346;GO:0007584;GO:0008150;GO:0008152;GO:0009605;GO:0009628;GO:0009889;GO:0009890;GO:…	K19806	3S6J3	T	sp|P27574|PYP1_SCHPO Tyrosine-protein phosphatase 1 OS=Schizosaccharomyces pombe (strain 972 / ATCC 24843) OX=284812 GN=pyp1 PE=1 SV=1	OOF91259.1 hypothetical protein ASPCADRAFT_211090 [Aspergillus carbonarius ITEM 5010]	pyp1	GO:0044267//cellular protein metabolic process;GO:0044703//multi-organism reproductive process;GO:0044764//multi-organism cellular process;GO:0045013//carbon catabolite repression of transcription;GO:0045014//carbon catabolite repression of transcription by glucose;GO:0050790//regulation of catalytic activity;GO:0045786//negative regulation of cell cycle;GO:0050793//regulation of developmental pr…	GO:0044424//obsolete intracellular part;GO:0044464//obsolete cell part;GO:0005575//cellular_component;GO:0005622//intracellular anatomical structure;GO:0005623//obsolete cell;GO:0005634//nucleus;GO:0005737//cytoplasm;GO:0043226//organelle;GO:0043227//membrane-bounded organelle;GO:0043229//intracellular organelle;GO:0043231//intracellular membrane-bounded organelle	GO:0004721//phosphoprotein phosphatase activity;GO:0004725//protein tyrosine phosphatase activity;GO:0016787//hydrolase activity;GO:0016788//hydrolase activity, acting on ester bonds;GO:0016791//phosphatase activity;GO:0003674//molecular_function;GO:0003824//catalytic activity;GO:0042578//phosphoric ester hydrolase activity;GO:0140096//catalytic activity, acting on a protein;GO:0033549//MAP kinas…	ko04011(MAPK signaling pathway)
ASPCADRAFT_165987	4226.01	5221.05	2899.3	0.555309	-0.848637	3.59944e-174	8.21686e-173	KV907497.1	1182577	1186788	+	3301	ASPCADRAFT_165987	-	-	-	-	-	OOF97308.1 hypothetical protein ASPCADRAFT_165987 [Aspergillus carbonarius ITEM 5010]	-	-	-	-	-
ASPCADRAFT_519279	572.108	239.274	1015.89	4.24571	2.08601	5.60365e-174	1.27616e-172	KV907540.1	4236	6398	-	1847	ASPCADRAFT_519279	-	K00140	3SC5W	EG	sp|Q0WM29|MMSA_ARATH Methylmalonate-semialdehyde dehydrogenase [acylating], mitochondrial OS=Arabidopsis thaliana OX=3702 GN=ALDH6B2 PE=1 SV=2	OOF90333.1 hypothetical protein ASPCADRAFT_519279 [Aspergillus carbonarius ITEM 5010]	ALDH6B2	-	-	-	ko01200(Carbon metabolism);ko01100(Metabolic pathways);ko00640(Propanoate metabolism);ko00562(Inositol phosphate metabolism);ko00410(beta-Alanine metabolism);ko00280(Valine, leucine and isoleucine degradation)
ASPCADRAFT_399974	1671.66	1070.18	2473.64	2.31142	1.20878	9.22322e-174	2.09549e-172	KV907510.1	534519	537986	-	2268	ASPCADRAFT_399974	GO:0000030;GO:0000032;GO:0000136;GO:0000137;GO:0000139;GO:0003674;GO:0003824;GO:0005575;GO:0005622;GO:0005623;GO:0005737;GO:0005794;GO:0005795;GO:0006056;GO:0006057;GO:0006464;GO:0006486;GO:0006487;GO:0006807;GO:0008150;GO:0008152;GO:0009058;GO:0009059;GO:0009100;GO:0009101;GO:0009987;GO:0012505;GO:0016020;GO:0016021;GO:0016740;GO:0016757;GO:0016758;GO:0019538;GO:0030173;GO:0031090;GO:0031224;GO:…	K05533	3S6SR	S	sp|P32629|ANP1_YEAST Mannan polymerase II complex ANP1 subunit OS=Saccharomyces cerevisiae (strain ATCC 204508 / S288c) OX=559292 GN=ANP1 PE=1 SV=3	OOF91651.1 glycosyltransferase family 62 protein [Aspergillus carbonarius ITEM 5010]	ANP1	GO:0006056//mannoprotein metabolic process;GO:0006057//mannoprotein biosynthetic process;GO:0006464//cellular protein modification process;GO:0006486//protein glycosylation;GO:0006487//protein N-linked glycosylation;GO:0006807//nitrogen compound metabolic process;GO:0019538//protein metabolic process;GO:0043412//macromolecule modification;GO:0043413//macromolecule glycosylation;GO:0044036//cell w…	GO:0005623//obsolete cell;GO:0005737//cytoplasm;GO:0005794//Golgi apparatus;GO:0005795//Golgi stack;GO:0030173//integral component of Golgi membrane;GO:0031090//organelle membrane;GO:0031224//intrinsic component of membrane;GO:0043227//membrane-bounded organelle;GO:0031228//intrinsic component of Golgi membrane;GO:0043229//intracellular organelle;GO:0031300//intrinsic component of organelle membr…	GO:0016740//transferase activity;GO:0016757//glycosyltransferase activity;GO:0016758//hexosyltransferase activity;GO:0000030//mannosyltransferase activity;GO:0003674//molecular_function;GO:0003824//catalytic activity	ko01100(Metabolic pathways);ko00513(Various types of N-glycan biosynthesis)
[truncated: 9,144 more rows]
